# Supplementary material for: Genome and Transcriptome Sequencing Analysis of Fusarium commune Provides Insights into the Pathogenic Mechanisms of the Lotus Rhizome Rot
Source: Microbiol Spectr. 2022 Jul 5;10(4):e00175-22. doi: 10.1128/spectrum.00175-22 (PMC9431280; doi:10.1128/spectrum.00175-22)
Supplement: Supplemental file 1 — Supplemental material. Download spectrum.00175-22-s0001.xlsx, XLSX file, 1.4 MB [file spectrum.00175-22-s0001.xlsx]

## Sheet: Table S1
Table S1. Statistics of FCN23 genes annotation.
Database					Annotated Gene_Number		Annotation_Ratio
eggNOG					7990		0.5436
KEGG					4781		0.3253
NR					14472		0.9846
SwissProt					7843		0.5336
GO					3976		0.2705

## Sheet: Table S2
Table S2. Summary of FCN23 genes annotation.
Gene_id	AA length	NR_Protein	NR_Annotation	NR_Similarity	Swiss_Protein	Swissprot_Annotation	Swissprot_Similarity
F23a000001.1	818	EXK80180.1	hypothetical protein FOQG_15261 [Fusarium oxysporum f. sp. raphani 54005]	77.8	sp|Q6PW23|MX_EPICO	Interferon-induced GTP-binding protein Mx OS=Epinephelus coioides OX=94232 GN=mx PE=2 SV=1	27.1
F23a000002.1	167	KAF2182391.1	hypothetical protein K469DRAFT_728580 [Zopfia rhizophila CBS 207.26]	41.3	_	_	_
F23a000003.1	420	EXM17744.1	acid phosphatase [Fusarium oxysporum f. sp. vasinfectum 25433]	84.2	sp|Q8X176|PHOA_ASPFU	Acid phosphatase OS=Neosartorya fumigata (strain ATCC MYA-4609 / Af293 / CBS 101355 / FGSC A1100) OX=330879 GN=phoA PE=1 SV=1	52
F23a000004.1	473	KPM45080.1	hypothetical protein AK830_g1429 [Neonectria ditissima]	60.9	sp|O14197|YDQ4_SCHPO	Uncharacterized transporter C5D6.04 OS=Schizosaccharomyces pombe (strain 972 / ATCC 24843) OX=284812 GN=SPAC5D6.04 PE=3 SV=1	33.8
F23a000005.1	614	PCD24534.1	hypothetical protein AU210_013653 [Fusarium oxysporum f. sp. radicis-cucumerinum]	95.1	_	_	_
F23a000006.1	116	EXL64043.1	hypothetical protein FOPG_19687 [Fusarium oxysporum f. sp. conglutinans race 2 54008]	81.2	_	_	_
F23a000007.1	1060	ALQ32783.1	putative polyketide synthase [Fusarium babinda]	72.6	sp|S3D9F1|GLOL_GLAL2	Highly reducing polyketide synthase gloL OS=Glarea lozoyensis (strain ATCC 20868 / MF5171) OX=1116229 GN=gloL PE=1 SV=1	36.8
F23a000008.1	111	KNB16449.1	hypothetical protein FOXG_14306 [Fusarium oxysporum f. sp. lycopersici 4287]	92.7	_	_	_
F23a000009.1	1005	TXB96924.1	hypothetical protein FocTR4_00011863 [Fusarium oxysporum f. sp. cubense]	69.7	sp|J4VWM7|OPS4_BEAB2	FAD-dependent monooxygenase OpS4 OS=Beauveria bassiana (strain ARSEF 2860) OX=655819 GN=OpS4 PE=1 SV=1	27.6
F23a000010.1	631	PNP74627.1	hypothetical protein FNYG_11963 [Fusarium nygamai]	92.9	sp|P33413|DUR3_YEAST	Urea active transporter OS=Saccharomyces cerevisiae (strain ATCC 204508 / S288c) OX=559292 GN=DUR3 PE=1 SV=2	37.9
F23a000011.1	472	PNP85307.1	hypothetical protein FNYG_01366 [Fusarium nygamai]	82.3	_	_	_
F23a000012.1	554	EWG42531.1	hypothetical protein FVEG_04308 [Fusarium verticillioides 7600]	87.5	sp|P0DPA4|FCK2_FUSPC	Cytochrome P450 monooxygenase FCK2 OS=Fusarium pseudograminearum (strain CS3096) OX=1028729 GN=FCK2 PE=2 SV=1	48.4
F23a000013.1	330	RBA09096.1	hypothetical protein FPRO05_07376 [Fusarium proliferatum]	65.7	_	_	_
F23a000014.1	522	RYC78573.1	hypothetical protein BFJ63_vAg18554 [Fusarium oxysporum f. sp. narcissi]	94.6	_	_	_
F23a000015.1	310	EWZ28447.1	hypothetical protein FOZG_17840 [Fusarium oxysporum Fo47]	94.8	_	_	_
F23a000016.1	626	EWZ28448.1	hypothetical protein FOZG_17841 [Fusarium oxysporum Fo47]	95.4	sp|A0A0A2JW93|CNSN_PENEN	Communesin biosynthesis cluster-specific transcription factor cnsN OS=Penicillium expansum OX=27334 GN=cnsN PE=4 SV=1	49.5
F23a000017.1	812	CEI63598.1	unnamed protein product [Fusarium venenatum]	72.8	sp|G3Y415|YANR_ASPNA	Transcription factor yanR OS=Aspergillus niger (strain ATCC 1015 / CBS 113.46 / FGSC A1144 / LSHB Ac4 / NCTC 3858a / NRRL 328 / USDA 3528.7) OX=380704 GN=yanR PE=1 SV=1	28.3
F23a000017.2	821	RKK27434.1	hypothetical protein BFJ67_g16131 [Fusarium oxysporum f. sp. cepae]	68.7	sp|G3Y415|YANR_ASPNA	Transcription factor yanR OS=Aspergillus niger (strain ATCC 1015 / CBS 113.46 / FGSC A1144 / LSHB Ac4 / NCTC 3858a / NRRL 328 / USDA 3528.7) OX=380704 GN=yanR PE=1 SV=1	28.3
F23a000017.3	778	CEI63598.1	unnamed protein product [Fusarium venenatum]	68.1	sp|G3Y415|YANR_ASPNA	Transcription factor yanR OS=Aspergillus niger (strain ATCC 1015 / CBS 113.46 / FGSC A1144 / LSHB Ac4 / NCTC 3858a / NRRL 328 / USDA 3528.7) OX=380704 GN=yanR PE=1 SV=1	28.3
F23a000018.1	505	EXM17923.1	hypothetical protein FOTG_13894 [Fusarium oxysporum f. sp. vasinfectum 25433]	88.3	sp|P39932|STL1_YEAST	Sugar transporter STL1 OS=Saccharomyces cerevisiae (strain ATCC 204508 / S288c) OX=559292 GN=STL1 PE=1 SV=2	28.4
F23a000019.1	341	EXL73384.1	hypothetical protein FOPG_11315 [Fusarium oxysporum f. sp. conglutinans race 2 54008]	83.3	_	_	_
F23a000020.1	287	RKK65690.1	hypothetical protein BFJ69_g16063 [Fusarium oxysporum]	86.3	sp|P76633|YGCW_ECOLI	Uncharacterized oxidoreductase YgcW OS=Escherichia coli (strain K12) OX=83333 GN=ygcW PE=3 SV=2	35.3
F23a000021.1	315	EXM17918.1	hypothetical protein FOTG_13889 [Fusarium oxysporum f. sp. vasinfectum 25433]	80.3	_	_	_
F23a000022.1	252	EXM17919.1	hypothetical protein FOTG_13890 [Fusarium oxysporum f. sp. vasinfectum 25433]	91.7	sp|P94681|TSAC_COMTE	4-formylbenzenesulfonate dehydrogenase TsaC1/TsaC2 OS=Comamonas testosteroni OX=285 GN=tsaC1 PE=1 SV=1	44.2
F23a000023.1	193	EXL73386.1	hypothetical protein FOPG_11317 [Fusarium oxysporum f. sp. conglutinans race 2 54008]	91.5	_	_	_
F23a000024.1	451	EXM13470.1	oxidoreductase [Fusarium oxysporum f. sp. vasinfectum 25433]	82.3	sp|B8N8Q9|AFVA_ASPFN	NADPH dehydrogenase afvA OS=Aspergillus flavus (strain ATCC 200026 / FGSC A1120 / NRRL 3357 / JCM 12722 / SRRC 167) OX=332952 GN=afvA PE=2 SV=1	53
F23a000025.1	345	TXC06758.1	hypothetical protein FocTR4_00009488 [Fusarium oxysporum f. sp. cubense]	98.3	sp|Q84V25|ENOXE_FRAAN	2-methylene-furan-3-one reductase OS=Fragaria ananassa OX=3747 GN=EO PE=1 SV=1	29.3
F23a000026.1	367	EXL67377.1	hypothetical protein FOPG_16506 [Fusarium oxysporum f. sp. conglutinans race 2 54008]	95.4	_	_	_
F23a000027.1	599	EXA41642.1	hypothetical protein FOVG_10109 [Fusarium oxysporum f. sp. pisi HDV247]	96	_	_	_
F23a000028.1	489	EXK33430.1	hypothetical protein FOMG_10708 [Fusarium oxysporum f. sp. melonis 26406]	96.9	_	_	_
F23a000029.1	675	KNA98276.1	hypothetical protein FOXG_02659 [Fusarium oxysporum f. sp. lycopersici 4287]	98.1	sp|Q06157|AMDR_ASPOR	Acetamidase regulatory protein OS=Aspergillus oryzae (strain ATCC 42149 / RIB 40) OX=510516 GN=amdR PE=2 SV=2	33.5
F23a000030.1	282	EXM08514.1	hypothetical protein FOIG_01598 [Fusarium oxysporum f. sp. cubense tropical race 4 54006]	95.4	_	_	_
F23a000031.1	336	SCO86179.1	related to potassium channel beta subunit protein [Fusarium oxysporum]	98.2	sp|O95154|ARK73_HUMAN	Aflatoxin B1 aldehyde reductase member 3 OS=Homo sapiens OX=9606 GN=AKR7A3 PE=1 SV=2	45.2
F23a000032.1	400	TXC06044.1	hypothetical protein FocTR4_00009496 [Fusarium oxysporum f. sp. cubense]	96	sp|Q54271|PPD_STRHY	Phosphonopyruvate decarboxylase OS=Streptomyces hygroscopicus OX=1912 GN=bcpC PE=3 SV=2	31.3
F23a000033.1	977	PCD32455.1	hypothetical protein AU210_008704 [Fusarium oxysporum f. sp. radicis-cucumerinum]	97.6	sp|Q12558|AGLU_ASPOR	Alpha-glucosidase OS=Aspergillus oryzae (strain ATCC 42149 / RIB 40) OX=510516 GN=agdA PE=2 SV=1	43.6
F23a000034.1	477	SCO86182.1	related to monocarboxylate transporter 2 [Fusarium oxysporum]	98.7	_	_	_
F23a000035.1	407	KNA98283.1	hypothetical protein FOXG_02665 [Fusarium oxysporum f. sp. lycopersici 4287]	99.5	_	_	_
F23a000036.1	404	SCO86184.1	related to phosphoenolpyruvate phosphomutase [Fusarium oxysporum]	98.8	sp|P33182|PEPM_TETPY	Phosphoenolpyruvate phosphomutase OS=Tetrahymena pyriformis OX=5908 GN=PEPM PE=1 SV=1	30.6
F23a000037.1	607	KNA98285.1	hypothetical protein FOXG_02667 [Fusarium oxysporum f. sp. lycopersici 4287]	99.2	sp|A1CFL2|PATE_ASPCL	Dehydrogenase patE OS=Aspergillus clavatus (strain ATCC 1007 / CBS 513.65 / DSM 816 / NCTC 3887 / NRRL 1) OX=344612 GN=patE PE=1 SV=1	41.1
F23a000038.1	471	EXL40331.1	hypothetical protein FOCG_17099 [Fusarium oxysporum f. sp. radicis-lycopersici 26381]	98.9	_	_	_
F23a000039.1	502	RKK68655.1	Isotrichodermin C-15 hydroxylase [Fusarium oxysporum]	98.6	sp|A0A179H0I7|LCSI_PURLI	Cytochrome P450 monooxygenase lcsI OS=Purpureocillium lilacinum OX=33203 GN=lcsI PE=2 SV=1	42.2
F23a000040.1	540	TVY61608.1	Lactose permease [Fusarium oxysporum f. sp. cubense]	98.9	sp|P49374|HGT1_KLULA	High-affinity glucose transporter OS=Kluyveromyces lactis (strain ATCC 8585 / CBS 2359 / DSM 70799 / NBRC 1267 / NRRL Y-1140 / WM37) OX=284590 GN=HGT1 PE=3 SV=1	26.5
F23a000041.1	535	EXA41626.1	hypothetical protein FOVG_10094 [Fusarium oxysporum f. sp. pisi HDV247]	97	_	_	_
F23a000042.1	760	RKK36648.1	hypothetical protein BFJ67_g12716 [Fusarium oxysporum f. sp. cepae]	96.4	_	_	_
F23a000043.1	561	KNA98294.1	xylan 1,4-beta-xylosidase [Fusarium oxysporum f. sp. lycopersici 4287]	97.3	sp|A7LXT8|GH43A_BACO1	Non-reducing end alpha-L-arabinofuranosidase BoGH43A OS=Bacteroides ovatus (strain ATCC 8483 / DSM 1896 / JCM 5824 / NCTC 11153) OX=411476 GN=BACOVA_02654 PE=1 SV=1	36.2
F23a000044.1	260	TVY61169.1	Unsaturated glucuronyl hydrolase [Fusarium oxysporum f. sp. cubense]	98.5	_	_	_
F23a000045.1	519	TXC06845.1	hypothetical protein FocTR4_00009508 [Fusarium oxysporum f. sp. cubense]	98.7	sp|O74923|YJ7D_SCHPO	Uncharacterized transporter C757.13 OS=Schizosaccharomyces pombe (strain 972 / ATCC 24843) OX=284812 GN=SPCC757.13 PE=3 SV=1	33.6
F23a000046.1	394	EWY87676.1	hypothetical protein FOYG_09075 [Fusarium oxysporum NRRL 32931]	95.7	_	_	_
F23a000047.1	404	EXK81824.1	hypothetical protein FOQG_13803 [Fusarium oxysporum f. sp. raphani 54005]	98	_	_	_
F23a000048.1	381	RKK47482.1	hypothetical protein BFJ66_g8071 [Fusarium oxysporum f. sp. cepae]	99.5	sp|Q8RX86|AGAL2_ARATH	Alpha-galactosidase 2 OS=Arabidopsis thaliana OX=3702 GN=AGAL2 PE=1 SV=1	43.8
F23a000049.1	213	KNA98300.1	hypothetical protein FOXG_02678 [Fusarium oxysporum f. sp. lycopersici 4287]	96.7	_	_	_
F23a000050.1	886	RKK16535.1	hypothetical protein BFJ65_g10098 [Fusarium oxysporum f. sp. cepae]	86	_	_	_
F23a000051.1	571	EXA41612.1	hypothetical protein FOVG_10083 [Fusarium oxysporum f. sp. pisi HDV247]	92.6	_	_	_
F23a000052.1	534	TVY60955.1	Myo-inositol transporter 1 [Fusarium oxysporum f. sp. cubense]	99.1	sp|Q10286|ITR1_SCHPO	Myo-inositol transporter 1 OS=Schizosaccharomyces pombe (strain 972 / ATCC 24843) OX=284812 GN=itr1 PE=3 SV=1	43
F23a000053.1	525	TVY60963.1	Cytochrome P450 monooxygenase FCK2 [Fusarium oxysporum f. sp. cubense]	98.9	sp|Q5AUZ9|ATNE_EMENI	Cytochrome P450 monooxygenase atnE OS=Emericella nidulans (strain FGSC A4 / ATCC 38163 / CBS 112.46 / NRRL 194 / M139) OX=227321 GN=atnE PE=2 SV=1	26.1
F23a000054.1	140	TVY60962.1	hypothetical protein Focb16_v012959 [Fusarium oxysporum f. sp. cubense]	97.1	_	_	_
F23a000055.1	518	EWY87686.1	hypothetical protein FOYG_09084 [Fusarium oxysporum NRRL 32931]	92.7	_	_	_
F23a000056.1	7614	RKK91163.1	hypothetical protein BFJ71_g11048 [Fusarium oxysporum]	91.2	_	_	_
F23a000057.1	509	TXC05474.1	hypothetical protein FocTR4_00009521 [Fusarium oxysporum f. sp. cubense]	93.8	sp|P54111|GPA2_KLULA	Guanine nucleotide-binding protein alpha-2 subunit OS=Kluyveromyces lactis (strain ATCC 8585 / CBS 2359 / DSM 70799 / NBRC 1267 / NRRL Y-1140 / WM37) OX=284590 GN=GPA2 PE=3 SV=2	33.2
F23a000058.1	674	EWZ87292.1	hypothetical protein FOWG_09190 [Fusarium oxysporum f. sp. lycopersici MN25]	77.9	sp|Q96JX3|SRAC1_HUMAN	Protein SERAC1 OS=Homo sapiens OX=9606 GN=SERAC1 PE=1 SV=1	23.6
F23a000059.1	1168	EWZ40607.1	hypothetical protein FOZG_09260 [Fusarium oxysporum Fo47]	79.5	_	_	_
F23a000060.1	311	EXM19205.1	hypothetical protein FOTG_12823 [Fusarium oxysporum f. sp. vasinfectum 25433]	94.5	sp|A5WGG4|FOLD_PSYWF	Bifunctional protein FolD OS=Psychrobacter sp. (strain PRwf-1) OX=349106 GN=folD PE=3 SV=1	26.4
F23a000061.1	608	EWZ00276.1	hypothetical protein FOYG_00159 [Fusarium oxysporum NRRL 32931]	88.7	_	_	_
F23a000062.1	540	CVK92176.1	related to hexose transporter protein [Fusarium proliferatum]	98.7	sp|P07921|LACP_KLULA	Lactose permease OS=Kluyveromyces lactis (strain ATCC 8585 / CBS 2359 / DSM 70799 / NBRC 1267 / NRRL Y-1140 / WM37) OX=284590 GN=LAC12 PE=3 SV=1	31.8
F23a000063.1	530	ENH62367.1	Cellodextrinase A [Fusarium oxysporum f. sp. cubense race 1]	99.2	sp|W8QRE4|XYL5_PHACH	Beta-xylosidase OS=Phanerochaete chrysosporium OX=5306 GN=Xyl5 PE=1 SV=2	50.7
F23a000064.1	312	EWY87697.1	hypothetical protein FOYG_09095 [Fusarium oxysporum NRRL 32931]	96.8	sp|P56553|CGR1P_CANAL	Cell growth-regulated gene 1 protein OS=Candida albicans (strain SC5314 / ATCC MYA-2876) OX=237561 GN=CGR1 PE=3 SV=2	25.5
F23a000065.1	1215	EWZ81809.1	hypothetical protein FOWG_14240 [Fusarium oxysporum f. sp. lycopersici MN25]	95.5	sp|Q4U3U4|QAY_NEUTR	Quinate permease OS=Neurospora terricola OX=88718 GN=qa-y PE=3 SV=1	31.8
F23a000066.1	323	SCO86221.1	related to SER3-3-phosphoglycerate dehydrogenase [Fusarium oxysporum]	100	sp|O27051|SERA_METTH	D-3-phosphoglycerate dehydrogenase OS=Methanothermobacter thermautotrophicus (strain ATCC 29096 / DSM 1053 / JCM 10044 / NBRC 100330 / Delta H) OX=187420 GN=serA PE=3 SV=1	41.6
F23a000067.1	312	RBQ65041.1	hypothetical protein FVER14953_01535 [Fusarium verticillioides]	99.6	sp|P0DOV8|KDSGA_PSEPU	2-dehydro-3,6-dideoxy-6-sulfogluconate aldolase OS=Pseudomonas putida OX=303 GN=PpSQ1_00455 PE=1 SV=1	31.2
F23a000068.1	647	EXL70027.1	hypothetical protein FOPG_14102 [Fusarium oxysporum f. sp. conglutinans race 2 54008]	95.8	_	_	_
F23a000069.1	495	RKK77715.1	hypothetical protein BFJ69_g6004 [Fusarium oxysporum]	100	sp|C8VJW1|HXNP_EMENI	Major facilitator-type transporter hxnP OS=Emericella nidulans (strain FGSC A4 / ATCC 38163 / CBS 112.46 / NRRL 194 / M139) OX=227321 GN=hxnP PE=2 SV=1	27.2
F23a000070.1	1837	CVL07920.1	related to ankyrin 1 [Fusarium mangiferae]	82	_	_	_
F23a000071.1	305	SCO86226.1	uncharacterized protein FRV6_10353 [Fusarium oxysporum]	94.8	_	_	_
F23a000072.1	989	EXM19185.1	hypothetical protein FOTG_12803 [Fusarium oxysporum f. sp. vasinfectum 25433]	92.9	_	_	_
F23a000073.1	319	TXC05516.1	hypothetical protein FocTR4_00009540 [Fusarium oxysporum f. sp. cubense]	96.6	sp|Q7A5L8|TDCB_STAAN	L-threonine dehydratase catabolic TdcB OS=Staphylococcus aureus (strain N315) OX=158879 GN=tdcB PE=1 SV=1	37.2
F23a000074.1	120	RBR08885.1	hypothetical protein FIESC28_10065 [Fusarium coffeatum]	60.3	_	_	_
F23a000075.1	617	SCO86234.1	related to myo-inositol transport protein ITR1 [Fusarium oxysporum]	99.8	sp|Q9XIH7|PLT1_ARATH	Putative polyol transporter 1 OS=Arabidopsis thaliana OX=3702 GN=PLT1 PE=3 SV=1	31.3
F23a000076.1	366	TXC05519.1	hypothetical protein FocTR4_00009543 [Fusarium oxysporum f. sp. cubense]	97.5	_	_	_
F23a000077.1	303	TXC05520.1	hypothetical protein FocTR4_00009544 [Fusarium oxysporum f. sp. cubense]	96.7	_	_	_
F23a000078.1	1468	EXK33500.1	hypothetical protein FOMG_10774 [Fusarium oxysporum f. sp. melonis 26406]	94.2	_	_	_
F23a000079.1	568	RKL04753.1	hypothetical protein BFJ71_g3535 [Fusarium oxysporum]	87.3	_	_	_
F23a000080.1	142	KNA98348.1	hypothetical protein FOXG_02719 [Fusarium oxysporum f. sp. lycopersici 4287]	100	_	_	_
F23a000081.1	379	TXC05525.1	hypothetical protein FocTR4_00009549 [Fusarium oxysporum f. sp. cubense]	98.4	sp|D4AWL0|LAP5_ARTBC	Probable leucine aminopeptidase ARB_00576 OS=Arthroderma benhamiae (strain ATCC MYA-4681 / CBS 112371) OX=663331 GN=ARB_00576 PE=3 SV=1	45.5
F23a000082.1	1589	EXK33504.1	hypothetical protein FOMG_10778 [Fusarium oxysporum f. sp. melonis 26406]	89.7	_	_	_
F23a000083.1	130	_	_	_	_	_	_
F23a000084.1	301	PNP79799.1	hypothetical protein FNYG_06892 [Fusarium nygamai]	97.3	sp|A0A084B9Z1|SAT3_STACB	Short-chain dehydrogenase/reductase SAT3 OS=Stachybotrys chartarum (strain CBS 109288 / IBT 7711) OX=1280523 GN=SAT3 PE=3 SV=1	29.7
F23a000085.1	552	RKL20308.1	Quinate permease [Fusarium oxysporum]	99.8	sp|Q4U3U4|QAY_NEUTR	Quinate permease OS=Neurospora terricola OX=88718 GN=qa-y PE=3 SV=1	73
F23a000086.1	467	CVL08028.1	uncharacterized protein FMAN_09653 [Fusarium mangiferae]	100	_	_	_
F23a000087.1	775	EXL68570.1	hypothetical protein FOPG_15396 [Fusarium oxysporum f. sp. conglutinans race 2 54008]	97.5	sp|Q0CUC1|BGLG_ASPTN	Probable beta-glucosidase G OS=Aspergillus terreus (strain NIH 2624 / FGSC A1156) OX=341663 GN=bglG PE=3 SV=1	50.8
F23a000088.1	451	RKK77767.1	hypothetical protein BFJ69_g6058 [Fusarium oxysporum]	96.9	_	_	_
F23a000089.1	350	RKK77764.1	hypothetical protein BFJ69_g6055 [Fusarium oxysporum]	97.4	_	_	_
F23a000090.1	435	SCO86256.1	related to benzoate 4-monooxygenase cytochrome P450 [Fusarium oxysporum]	98.2	sp|W7MLD1|FUS8_GIBM7	Cytochrome P450 monooxygenase FUS8 OS=Gibberella moniliformis (strain M3125 / FGSC 7600) OX=334819 GN=FUS8 PE=3 SV=1	32
F23a000091.1	454	RKK77768.1	hypothetical protein BFJ69_g6059 [Fusarium oxysporum]	95.6	sp|O32182|YUSP_BACSU	Uncharacterized MFS-type transporter YusP OS=Bacillus subtilis (strain 168) OX=224308 GN=yusP PE=3 SV=1	26.3
F23a000092.1	291	RYC82824.1	hypothetical protein BFJ63_vAg14280 [Fusarium oxysporum f. sp. narcissi]	92.4	sp|B0SW62|RUTD_CAUSK	Putative aminoacrylate hydrolase RutD OS=Caulobacter sp. (strain K31) OX=366602 GN=rutD PE=3 SV=1	31.5
F23a000093.1	541	RKK77697.1	hypothetical protein BFJ69_g5986 [Fusarium oxysporum]	97.8	_	_	_
F23a000094.1	2576	ALQ32812.1	putative polyketide synthase [Fusarium commune]	99.9	sp|G3XMD1|AZAB_ASPNA	Highly reducing polyketide synthase azaB OS=Aspergillus niger (strain ATCC 1015 / CBS 113.46 / FGSC A1144 / LSHB Ac4 / NCTC 3858a / NRRL 328 / USDA 3528.7) OX=380704 GN=azaB PE=1 SV=1	42
F23a000095.1	242	SCO86262.1	related to 2-haloalkanoic acid dehalogenase [Fusarium oxysporum]	93	_	_	_
F23a000096.1	465	KNA98377.1	hypothetical protein FOXG_02743 [Fusarium oxysporum f. sp. lycopersici 4287]	95.5	_	_	_
F23a000097.1	489	EXA41547.1	hypothetical protein FOVG_10020 [Fusarium oxysporum f. sp. pisi HDV247]	93	_	_	_
F23a000098.1	499	TVY61815.1	Succinate-semialdehyde dehydrogenase [NADP(+)] GabD [Fusarium oxysporum f. sp. cubense]	98.4	sp|Q9US47|SSDH1_SCHPO	Putative succinate-semialdehyde dehydrogenase C1002.12c [NADP(+)] OS=Schizosaccharomyces pombe (strain 972 / ATCC 24843) OX=284812 GN=SPAC1002.12c PE=3 SV=2	48.2
F23a000099.1	750	SCO91081.1	uncharacterized protein FRV6_15209 [Fusarium oxysporum]	88.1	_	_	_
F23a000100.1	100	EWY87753.1	hypothetical protein FOYG_09147 [Fusarium oxysporum NRRL 32931]	100	sp|Q9UVI4|THYD_CLAFS	Trihydrophobin OS=Claviceps fusiformis OX=40602 GN=TH1 PE=1 SV=1	45.2
F23a000101.1	305	EWZ40768.1	hypothetical protein FOZG_09397 [Fusarium oxysporum Fo47]	74.4	_	_	_
F23a000102.1	567	RKL46370.1	hypothetical protein BFJ70_g2863 [Fusarium oxysporum]	92.4	sp|Q9UVI4|THYD_CLAFS	Trihydrophobin OS=Claviceps fusiformis OX=40602 GN=TH1 PE=1 SV=1	61.3
F23a000103.1	278	KNA98386.1	hypothetical protein FOXG_02750 [Fusarium oxysporum f. sp. lycopersici 4287]	97.5	_	_	_
F23a000104.1	337	CVK92084.1	uncharacterized protein FPRN_09750 [Fusarium proliferatum]	78.2	_	_	_
F23a000105.1	389	RKK77692.1	hypothetical protein BFJ69_g5981 [Fusarium oxysporum]	73.6	_	_	_
F23a000106.1	287	TXC05618.1	hypothetical protein FocTR4_00009586 [Fusarium oxysporum f. sp. cubense]	94.8	_	_	_
F23a000107.1	209	PNP79819.1	hypothetical protein FNYG_06912 [Fusarium nygamai]	88.5	_	_	_
F23a000108.1	804	TXC05624.1	hypothetical protein FocTR4_00009588 [Fusarium oxysporum f. sp. cubense]	95	_	_	_
F23a000109.1	286	PCD32548.1	hypothetical protein AU210_008795 [Fusarium oxysporum f. sp. radicis-cucumerinum]	86.7	_	_	_
F23a000110.1	351	EXK86069.1	hypothetical protein FOQG_10118 [Fusarium oxysporum f. sp. raphani 54005]	91.7	sp|P54202|ADH2_EMENI	Alcohol dehydrogenase 2 OS=Emericella nidulans (strain FGSC A4 / ATCC 38163 / CBS 112.46 / NRRL 194 / M139) OX=227321 GN=alcB PE=3 SV=2	39.3
F23a000111.1	358	SCO86286.1	related to aryl-alcohol dehydrogenases [Fusarium oxysporum]	99.7	sp|E9FCP6|DTXS3_METRA	Aldo-keto reductase dtxS3 OS=Metarhizium robertsii (strain ARSEF 23 / ATCC MYA-3075) OX=655844 GN=dtxS3 PE=3 SV=2	56.8
F23a000112.1	811	KNA98402.1	hypothetical protein FOXG_02763 [Fusarium oxysporum f. sp. lycopersici 4287]	97.9	_	_	_
F23a000113.1	440	RYC79926.1	hypothetical protein BFJ63_vAg17192 [Fusarium oxysporum f. sp. narcissi]	99.1	sp|O34371|YTET_BACSU	Putative oxidoreductase YteT OS=Bacillus subtilis (strain 168) OX=224308 GN=yteT PE=2 SV=1	33.7
F23a000114.1	555	CVK92067.1	related to allantoate transporter [Fusarium proliferatum]	99.6	sp|B5BP49|YP55_SCHPO	Uncharacterized transporter C460.05 OS=Schizosaccharomyces pombe (strain 972 / ATCC 24843) OX=284812 GN=SPBC460.05 PE=3 SV=1	28.7
F23a000115.1	184	RYC83048.1	hypothetical protein BFJ63_vAg14056 [Fusarium oxysporum f. sp. narcissi]	96.7	_	_	_
F23a000116.1	590	SCO33618.1	related to major facilitator MirA [Fusarium fujikuroi]	98.6	sp|Q8X1Z7|MIRA_EMENI	Siderophore iron transporter mirA OS=Emericella nidulans (strain FGSC A4 / ATCC 38163 / CBS 112.46 / NRRL 194 / M139) OX=227321 GN=mirA PE=3 SV=1	40.1
F23a000117.1	505	TVY61612.1	Beta-xylosidase [Fusarium oxysporum f. sp. cubense]	99.2	sp|W8QRE4|XYL5_PHACH	Beta-xylosidase OS=Phanerochaete chrysosporium OX=5306 GN=Xyl5 PE=1 SV=2	49.4
F23a000118.1	601	ENH62299.1	hypothetical protein FOC1_g10015268 [Fusarium oxysporum f. sp. cubense race 1]	97.7	_	_	_
F23a000119.1	521	TXC06295.1	hypothetical protein FocTR4_00009604 [Fusarium oxysporum f. sp. cubense]	99.2	sp|P53048|MAL11_YEAST	General alpha-glucoside permease OS=Saccharomyces cerevisiae (strain ATCC 204508 / S288c) OX=559292 GN=MAL11 PE=1 SV=1	29.4
F23a000120.1	485	EGU86358.1	hypothetical protein FOXB_03117 [Fusarium oxysporum Fo5176]	93.3	_	_	_
F23a000121.1	382	TVY61108.1	Tyrosinase-like protein orsC [Fusarium oxysporum f. sp. cubense]	98.7	sp|Q5AUW8|ORSC_EMENI	Tyrosinase-like protein orsC OS=Emericella nidulans (strain FGSC A4 / ATCC 38163 / CBS 112.46 / NRRL 194 / M139) OX=227321 GN=orsC PE=2 SV=1	42.5
F23a000122.1	839	TXC06301.1	hypothetical protein FocTR4_00009609 [Fusarium oxysporum f. sp. cubense]	90.5	sp|A0A1B4XBH0|SDNE_SORAA	Cytochrome P450 monooxygenase sdnE OS=Sordaria araneosa OX=573841 GN=sdnE PE=3 SV=1	38.9
F23a000123.1	507	TVY61353.1	Benzoate 4-monooxygenase [Fusarium oxysporum f. sp. cubense]	99.6	sp|P17549|CP53_ASPNG	Benzoate 4-monooxygenase OS=Aspergillus niger OX=5061 GN=bphA PE=1 SV=1	60.3
F23a000124.1	916	RKL46212.1	Magnesium-transporting ATPase, P-type 1 [Fusarium oxysporum]	99	sp|P22036|ATMB_SALTY	Magnesium-transporting ATPase, P-type 1 OS=Salmonella typhimurium (strain LT2 / SGSC1412 / ATCC 700720) OX=99287 GN=mgtB PE=1 SV=3	40.9
F23a000125.1	223	EXK86052.1	pyridoxamine 5'-phosphate oxidase [Fusarium oxysporum f. sp. raphani 54005]	93.7	sp|B8H292|PDXH_CAUVN	Pyridoxine/pyridoxamine 5'-phosphate oxidase OS=Caulobacter vibrioides (strain NA1000 / CB15N) OX=565050 GN=pdxH PE=3 SV=1	38.3
F23a000126.1	112	SCO86303.1	uncharacterized protein FRV6_10430 [Fusarium oxysporum]	98.2	_	_	_
F23a000127.1	227	CVK91503.1	uncharacterized protein FMAN_09586 [Fusarium mangiferae]	98.2	_	_	_
F23a000128.1	351	RKL04718.1	hypothetical protein BFJ71_g3501 [Fusarium oxysporum]	96.9	sp|A4FK61|IOLG4_SACEN	Inositol 2-dehydrogenase 4 OS=Saccharopolyspora erythraea (strain ATCC 11635 / DSM 40517 / JCM 4748 / NBRC 13426 / NCIMB 8594 / NRRL 2338) OX=405948 GN=iolG4 PE=3 SV=1	24.5
F23a000129.1	556	RKK77731.1	hypothetical protein BFJ69_g6020 [Fusarium oxysporum]	95.7	_	_	_
F23a000130.1	588	TXC05597.1	hypothetical protein FocTR4_00009619 [Fusarium oxysporum f. sp. cubense]	98.8	sp|P50276|MUP1_YEAST	High-affinity methionine permease OS=Saccharomyces cerevisiae (strain ATCC 204508 / S288c) OX=559292 GN=MUP1 PE=1 SV=1	35.4
F23a000131.1	465	SCO86309.1	related to neutral amino acid permease [Fusarium oxysporum]	99.8	_	_	_
F23a000132.1	295	RYC83060.1	hypothetical protein BFJ63_vAg14068 [Fusarium oxysporum f. sp. narcissi]	73.8	_	_	_
F23a000133.1	103	EXM16105.1	hypothetical protein FOTG_15578 [Fusarium oxysporum f. sp. vasinfectum 25433]	89.3	_	_	_
F23a000134.1	283	SCO86315.1	related to 5-methylcytosine G/T mismatch-specific DNA glycosylase [Fusarium oxysporum]	90.7	_	_	_
F23a000135.1	259	PNP60851.1	hypothetical protein FNYG_14471 [Fusarium nygamai]	97.7	sp|P34227|PRX1_YEAST	Peroxiredoxin PRX1, mitochondrial OS=Saccharomyces cerevisiae (strain ATCC 204508 / S288c) OX=559292 GN=PRX1 PE=1 SV=1	57.5
F23a000136.1	92	KKY30542.1	putative nadph-dependent beta-ketoacyl reductase [Diaporthe ampelina]	50.6	_	_	_
F23a000137.1	472	TXC06369.1	hypothetical protein FocTR4_00009627 [Fusarium oxysporum f. sp. cubense]	91.7	sp|P00175|CYB2_YEAST	Cytochrome b2, mitochondrial OS=Saccharomyces cerevisiae (strain ATCC 204508 / S288c) OX=559292 GN=CYB2 PE=1 SV=1	37
F23a000138.1	1345	QGI66428.1	hypothetical protein CEK27_010399 [Fusarium fujikuroi]	52.5	sp|P73448|NARB_SYNY3	Nitrate reductase OS=Synechocystis sp. (strain PCC 6803 / Kazusa) OX=1111708 GN=narB PE=3 SV=1	35.2
F23a000139.1	757	KNA98444.1	hypothetical protein FOXG_02796 [Fusarium oxysporum f. sp. lycopersici 4287]	90.7	sp|Q9UV10|HET6_NEUCR	Heterokaryon incompatibility protein 6, OR allele OS=Neurospora crassa (strain ATCC 24698 / 74-OR23-1A / CBS 708.71 / DSM 1257 / FGSC 987) OX=367110 GN=het-6 PE=4 SV=1	24.8
F23a000140.1	726	EXM16116.1	hypothetical protein FOTG_15589 [Fusarium oxysporum f. sp. vasinfectum 25433]	95.6	sp|Q4WR75|FREB_ASPFU	Ferric/cupric reductase transmembrane component B OS=Neosartorya fumigata (strain ATCC MYA-4609 / Af293 / CBS 101355 / FGSC A1100) OX=330879 GN=freB PE=2 SV=2	30.1
F23a000141.1	204	EXL75684.1	hypothetical protein FOPG_09360 [Fusarium oxysporum f. sp. conglutinans race 2 54008]	94.6	_	_	_
F23a000142.1	317	RYC83055.1	hypothetical protein BFJ63_vAg14063 [Fusarium oxysporum f. sp. narcissi]	92.1	_	_	_
F23a000143.1	364	RBR10938.1	hypothetical protein FVER53590_01632 [Fusarium verticillioides]	94.8	sp|S0EHD6|FUS9_GIBF5	Methyltransferase FUS9 OS=Gibberella fujikuroi (strain CBS 195.34 / IMI 58289 / NRRL A-6831) OX=1279085 GN=FUS9 PE=1 SV=1	28.6
F23a000144.1	272	RKL46470.1	hypothetical protein BFJ70_g2959 [Fusarium oxysporum]	97.4	_	_	_
F23a000145.1	494	RKK72619.1	hypothetical protein BFJ69_g9935 [Fusarium oxysporum]	98	_	_	_
F23a000146.1	670	EWY87823.1	hypothetical protein FOYG_09216 [Fusarium oxysporum NRRL 32931]	69.7	_	_	_
F23a000147.1	406	SCO86333.1	related to putative cystathionine beta-lyase [Fusarium oxysporum]	97.3	sp|P38716|YHR2_YEAST	Uncharacterized trans-sulfuration enzyme YHR112C OS=Saccharomyces cerevisiae (strain ATCC 204508 / S288c) OX=559292 GN=YHR112C PE=1 SV=1	41.2
F23a000148.1	557	KNA98457.1	hypothetical protein FOXG_02808 [Fusarium oxysporum f. sp. lycopersici 4287]	99.6	sp|K0E3U9|ECDD_ASPRU	Major facilitator-type transporter ecdD OS=Aspergillus rugulosus OX=41736 GN=ecdD PE=1 SV=1	41.6
F23a000149.1	333	RKL20242.1	hypothetical protein BFJ68_g2951 [Fusarium oxysporum]	98.5	sp|Q9AYU1|QR1_TRIVS	Quinone-oxidoreductase QR1, chloroplastic OS=Triphysaria versicolor OX=64093 PE=1 SV=1	30.5
F23a000150.1	442	TVY61930.1	Actin-related protein 6 [Fusarium oxysporum f. sp. cubense]	99.1	sp|Q7S6X6|ARP6_NEUCR	Actin-related protein 6 OS=Neurospora crassa (strain ATCC 24698 / 74-OR23-1A / CBS 708.71 / DSM 1257 / FGSC 987) OX=367110 GN=arp-6 PE=3 SV=1	66.3
F23a000151.1	579	EWY87829.1	hypothetical protein FOYG_09221 [Fusarium oxysporum NRRL 32931]	92.1	sp|D4AXL1|BLML_ARTBC	Beta-lactamase-like protein ARB_00930 OS=Arthroderma benhamiae (strain ATCC MYA-4681 / CBS 112371) OX=663331 GN=ARB_00930 PE=1 SV=1	43.4
F23a000152.1	388	RBA15437.1	hypothetical protein FPRO05_12511 [Fusarium proliferatum]	98.2	sp|Q04212|ARA2_YEAST	D-arabinose 1-dehydrogenase OS=Saccharomyces cerevisiae (strain ATCC 204508 / S288c) OX=559292 GN=ARA2 PE=1 SV=1	42.6
F23a000153.1	392	TVY61925.1	hypothetical protein Focb16_v013084 [Fusarium oxysporum f. sp. cubense]	97.4	_	_	_
F23a000154.1	750	ENH62256.1	Ubiquitin fusion degradation protein 1 like protein [Fusarium oxysporum f. sp. cubense race 1]	97.6	_	_	_
F23a000155.1	831	KNA98467.1	hypothetical protein FOXG_02815 [Fusarium oxysporum f. sp. lycopersici 4287]	98.3	sp|Q7S6X4|SIP5_NEUCR	Protein sip-5 OS=Neurospora crassa (strain ATCC 24698 / 74-OR23-1A / CBS 708.71 / DSM 1257 / FGSC 987) OX=367110 GN=sip-5 PE=3 SV=1	55.2
F23a000156.1	364	RYC84717.1	hypothetical protein BFJ63_vAg12383 [Fusarium oxysporum f. sp. narcissi]	87.4	_	_	_
F23a000157.1	566	RKK72650.1	hypothetical protein BFJ69_g9966 [Fusarium oxysporum]	99.6	sp|P0CT24|GLU2B_USTMA	Glucosidase 2 subunit beta OS=Ustilago maydis (strain 521 / FGSC 9021) OX=237631 GN=UMAG_12045 PE=3 SV=1	27.8
F23a000158.1	2425	RYC84716.1	Serine/threonine-protein kinase tor2 [Fusarium oxysporum f. sp. narcissi]	99.7	sp|Q9Y7K2|TOR2_SCHPO	Serine/threonine-protein kinase tor2 OS=Schizosaccharomyces pombe (strain 972 / ATCC 24843) OX=284812 GN=tor2 PE=1 SV=2	52.4
F23a000159.1	241	PNP60823.1	hypothetical protein FNYG_14443 [Fusarium nygamai]	98.7	sp|Q10154|RTF2_SCHPO	Replication termination factor 2 OS=Schizosaccharomyces pombe (strain 972 / ATCC 24843) OX=284812 GN=rtf2 PE=1 SV=1	35.4
F23a000160.1	609	KNA98474.1	hypothetical protein FOXG_02820 [Fusarium oxysporum f. sp. lycopersici 4287]	97.7	sp|C8V3N0|ATNN_EMENI	Aspercryptin biosynthesis cluster-specific transcription regulator atnN OS=Emericella nidulans (strain FGSC A4 / ATCC 38163 / CBS 112.46 / NRRL 194 / M139) OX=227321 GN=atnN PE=3 SV=1	26.5
F23a000161.1	611	EXM15323.1	hypothetical protein FOTG_16341 [Fusarium oxysporum f. sp. vasinfectum 25433]	97.4	_	_	_
F23a000162.1	524	EWZ40674.1	hypothetical protein FOZG_09316 [Fusarium oxysporum Fo47]	95.4	sp|Q54DY9|BCS1B_DICDI	Probable mitochondrial chaperone BCS1-B OS=Dictyostelium discoideum OX=44689 GN=bcsl1b PE=3 SV=1	33.4
F23a000163.1	450	KLO88663.1	uncharacterized protein LW93_4473 [Fusarium fujikuroi]	95.5	sp|P9WIT3|GULDH_MYCTU	L-gulono-1,4-lactone dehydrogenase OS=Mycobacterium tuberculosis (strain ATCC 25618 / H37Rv) OX=83332 GN=Rv1771 PE=1 SV=1	28.3
F23a000164.1	653	EXA41452.1	hypothetical protein FOVG_09935 [Fusarium oxysporum f. sp. pisi HDV247]	95.1	_	_	_
F23a000165.1	724	EXM15329.1	hypothetical protein FOTG_16345 [Fusarium oxysporum f. sp. vasinfectum 25433]	98.6	sp|D4B1R0|GCP1_ARTBC	Probable glutamate carboxypeptidase ARB_02390 OS=Arthroderma benhamiae (strain ATCC MYA-4681 / CBS 112371) OX=663331 GN=ARB_02390 PE=1 SV=1	44.3
F23a000166.1	843	EXL44411.1	calcium-translocating P-type ATPase, PMCA-type [Fusarium oxysporum f. sp. radicis-lycopersici 26381]	99.1	sp|Q9HDW7|ATC2_SCHPO	Calcium-transporting ATPase 2 OS=Schizosaccharomyces pombe (strain 972 / ATCC 24843) OX=284812 GN=pmc1 PE=3 SV=1	47.9
F23a000166.2	1067	RKK52181.1	Calcium-transporting ATPase 2 [Fusarium oxysporum f. sp. cepae]	99.1	sp|Q9HDW7|ATC2_SCHPO	Calcium-transporting ATPase 2 OS=Schizosaccharomyces pombe (strain 972 / ATCC 24843) OX=284812 GN=pmc1 PE=3 SV=1	45.8
F23a000167.1	479	EXL65528.1	hypothetical protein FOPG_18246 [Fusarium oxysporum f. sp. conglutinans race 2 54008]	90.8	_	_	_
F23a000168.1	149	PNP60814.1	hypothetical protein FNYG_14434 [Fusarium nygamai]	98.8	_	_	_
F23a000169.1	491	EWY89965.1	hypothetical protein FOYG_07603 [Fusarium oxysporum NRRL 32931]	74.5	_	_	_
F23a000170.1	407	TVY61159.1	Salicylate hydroxylase [Fusarium oxysporum f. sp. cubense]	95.6	sp|Q53552|NHG2_PSEPU	Salicylate hydroxylase OS=Pseudomonas putida OX=303 GN=nahG PE=4 SV=1	27.6
F23a000171.1	225	EXK85988.1	hypothetical protein FOQG_10046 [Fusarium oxysporum f. sp. raphani 54005]	96	_	_	_
F23a000172.1	510	RBA15406.1	hypothetical protein FPRO05_12480 [Fusarium proliferatum]	97.1	_	_	_
F23a000173.1	475	EYB28008.1	hypothetical protein FG05_30291 [Fusarium graminearum]	55.7	_	_	_
F23a000174.1	936	EXK33649.1	hypothetical protein FOMG_10907 [Fusarium oxysporum f. sp. melonis 26406]	99.3	_	_	_
F23a000175.1	531	RKL46255.1	hypothetical protein BFJ70_g2751 [Fusarium oxysporum]	96	sp|I1RF61|AURF_GIBZE	Monooxygenase aurF OS=Gibberella zeae (strain PH-1 / ATCC MYA-4620 / FGSC 9075 / NRRL 31084) OX=229533 GN=aurF PE=1 SV=1	43.2
F23a000176.1	142	RBR03055.1	hypothetical protein FVER53590_01684 [Fusarium verticillioides]	97.2	_	_	_
F23a000177.1	689	ENH62230.1	Poly(A) RNA polymerase protein 1 [Fusarium oxysporum f. sp. cubense race 1]	96.5	sp|P48561|TRF5_YEAST	Poly(A) RNA polymerase protein 1 OS=Saccharomyces cerevisiae (strain ATCC 204508 / S288c) OX=559292 GN=TRF5 PE=1 SV=2	34.8
F23a000178.1	590	RKL46498.1	hypothetical protein BFJ70_g2986 [Fusarium oxysporum]	93.7	sp|O43000|LIZ1_SCHPO	Pantothenate transporter liz1 OS=Schizosaccharomyces pombe (strain 972 / ATCC 24843) OX=284812 GN=liz1 PE=2 SV=2	33.6
F23a000179.1	450	TVY62066.1	Ubiquitin [Fusarium oxysporum f. sp. cubense]	92.7	_	_	_
F23a000180.1	368	EXK85969.1	high-affinity iron transporter [Fusarium oxysporum f. sp. raphani 54005]	98.1	sp|E9QT42|FTRA_ASPFU	High affinity iron permease ftrA OS=Neosartorya fumigata (strain ATCC MYA-4609 / Af293 / CBS 101355 / FGSC A1100) OX=330879 GN=ftrA PE=2 SV=1	62.3
F23a000180.2	231	TVY61810.1	High affinity iron permease ftrA [Fusarium oxysporum f. sp. cubense]	98.7	sp|E9QT42|FTRA_ASPFU	High affinity iron permease ftrA OS=Neosartorya fumigata (strain ATCC MYA-4609 / Af293 / CBS 101355 / FGSC A1100) OX=330879 GN=ftrA PE=2 SV=1	62.7
F23a000181.1	582	RKL46493.1	Iron transport multicopper oxidase FET3 [Fusarium oxysporum]	97.4	sp|E9R598|FETC_ASPFU	Iron transport multicopper oxidase fetC OS=Neosartorya fumigata (strain ATCC MYA-4609 / Af293 / CBS 101355 / FGSC A1100) OX=330879 GN=fetC PE=2 SV=1	69.2
F23a000182.1	502	EXK33663.1	hypothetical protein FOMG_10917 [Fusarium oxysporum f. sp. melonis 26406]	92.3	sp|A0A098DDI4|FUSA5_GIBZE	Cytochrome P450 monooxygenase FGSG_08207 OS=Gibberella zeae (strain PH-1 / ATCC MYA-4620 / FGSC 9075 / NRRL 31084) OX=229533 GN=FGRAMPH1_01T09369 PE=3 SV=1	34.1
F23a000183.1	582	RKL45137.1	hypothetical protein BFJ72_g3787 [Fusarium proliferatum]	84.8	_	_	_
F23a000184.1	112	PCD32644.1	hypothetical protein AU210_008890 [Fusarium oxysporum f. sp. radicis-cucumerinum]	99.1	sp|Q92BQ8|GCH1L_LISIN	GTP cyclohydrolase 1 type 2 homolog OS=Listeria innocua serovar 6a (strain ATCC BAA-680 / CLIP 11262) OX=272626 GN=lin1489 PE=3 SV=1	37.9
F23a000185.1	314	SCO86377.1	related to 2`-hydroxyisoflavone reductase [Fusarium oxysporum]	91.4	_	_	_
F23a000186.1	1522	ENH62219.1	hypothetical protein FOC1_g10015185 [Fusarium oxysporum f. sp. cubense race 1]	94.8	_	_	_
F23a000187.1	519	TVY61962.1	Aldehyde dehydrogenase, dimeric NADP-preferring [Fusarium oxysporum f. sp. cubense]	93.1	sp|P11883|AL3A1_RAT	Aldehyde dehydrogenase, dimeric NADP-preferring OS=Rattus norvegicus OX=10116 GN=Aldh3a1 PE=1 SV=3	40
F23a000188.1	330	KNA98517.1	hypothetical protein FOXG_02853 [Fusarium oxysporum f. sp. lycopersici 4287]	96.7	sp|A5PJJ7|S16C6_BOVIN	Short-chain dehydrogenase/reductase family 16C member 6 OS=Bos taurus OX=9913 GN=SDR16C6 PE=2 SV=1	33.9
F23a000189.1	787	EGU75673.1	hypothetical protein FOXB_13822 [Fusarium oxysporum Fo5176]	91.6	sp|Q8ZR95|COPA_SALTY	Copper-exporting P-type ATPase OS=Salmonella typhimurium (strain LT2 / SGSC1412 / ATCC 700720) OX=99287 GN=copA PE=1 SV=3	25.4
F23a000190.1	478	RKK72653.1	hypothetical protein BFJ69_g9969 [Fusarium oxysporum]	96.9	_	_	_
F23a000191.1	307	RKK72611.1	hypothetical protein BFJ69_g9927 [Fusarium oxysporum]	92.5	_	_	_
F23a000192.1	520	EXM08749.1	hypothetical protein FOIG_01813 [Fusarium oxysporum f. sp. cubense tropical race 4 54006]	84.2	_	_	_
F23a000193.1	263	SCO33845.1	uncharacterized protein FFNC_03472 [Fusarium fujikuroi]	76	_	_	_
F23a000194.1	477	TVY61855.1	putative aldehyde dehydrogenase FUS7 [Fusarium oxysporum f. sp. cubense]	98.1	sp|S0ENH1|FUS7_GIBF5	Putative aldehyde dehydrogenase FUS7 OS=Gibberella fujikuroi (strain CBS 195.34 / IMI 58289 / NRRL A-6831) OX=1279085 GN=FUS7 PE=2 SV=1	41.8
F23a000195.1	248	TXC01833.1	hypothetical protein FocTR4_00009378 [Fusarium oxysporum f. sp. cubense]	61.9	sp|P0DN30|RTAI1_ARTBC	Probable zinc-binding oxidoreductase, mitochondrial OS=Arthroderma benhamiae (strain ATCC MYA-4681 / CBS 112371) OX=663331 GN=ARB_02327-2 PE=3 SV=1	34.6
F23a000196.1	119	TVY61856.1	hypothetical protein Focb16_v013137 [Fusarium oxysporum f. sp. cubense]	92.4	_	_	_
F23a000197.1	319	TVY61868.1	Protein transport protein yip1 [Fusarium oxysporum f. sp. cubense]	98.4	sp|O94348|YIP1_SCHPO	Protein transport protein yip1 OS=Schizosaccharomyces pombe (strain 972 / ATCC 24843) OX=284812 GN=yip1 PE=3 SV=1	46.4
F23a000198.1	584	CVK91335.1	related to GDP/GTP exchange factor for Gsp1p/Gsp2p [Fusarium mangiferae]	97.2	sp|P28745|RCC1_SCHPO	Protein pim1 OS=Schizosaccharomyces pombe (strain 972 / ATCC 24843) OX=284812 GN=pim1 PE=1 SV=2	42.7
F23a000199.1	111	CVK91334.1	related to Cu-binding metallothionein [Fusarium mangiferae]	100	_	_	_
F23a000200.1	375	EWZ82021.1	hypothetical protein FOWG_14424 [Fusarium oxysporum f. sp. lycopersici MN25]	93.3	sp|P80324|OXDA_RHOTO	D-amino-acid oxidase OS=Rhodosporidium toruloides OX=5286 GN=DAO1 PE=1 SV=1	31.6
F23a000201.1	229	SCO86393.1	uncharacterized protein FRV6_10520 [Fusarium oxysporum]	93.4	_	_	_
F23a000202.1	385	CZR42641.1	related to C4-dicarboxylate transport protein mae1 [Fusarium proliferatum ET1]	96.9	sp|P50537|MAE1_SCHPO	Malic acid transport protein OS=Schizosaccharomyces pombe (strain 972 / ATCC 24843) OX=284812 GN=mae1 PE=1 SV=1	31.7
F23a000203.1	378	RKL20336.1	hypothetical protein BFJ68_g3043 [Fusarium oxysporum]	99.2	_	_	_
F23a000204.1	459	SCO86400.1	related to monooxigenase [Fusarium oxysporum]	96.5	sp|Q6UEF3|AFLW_ASPPU	FAD-binding monooxygenase aflW OS=Aspergillus parasiticus (strain ATCC 56775 / NRRL 5862 / SRRC 143 / SU-1) OX=1403190 GN=aflW PE=3 SV=1	38.9
F23a000205.1	300	TXC05901.1	hypothetical protein FocTR4_00009713 [Fusarium oxysporum f. sp. cubense]	92	sp|O13848|I3ACR_SCHPO	NAD/NADP-dependent indole-3-acetaldehyde reductase OS=Schizosaccharomyces pombe (strain 972 / ATCC 24843) OX=284812 GN=SPAC19G12.09 PE=1 SV=1	38.9
F23a000206.1	419	RKK69484.1	hypothetical protein BFJ69_g12656 [Fusarium oxysporum]	88.2	_	_	_
F23a000207.1	174	CVK91314.1	uncharacterized protein FMAN_09457 [Fusarium mangiferae]	51.7	_	_	_
F23a000208.1	1199	RKK56507.1	hypothetical protein BFJ67_g3792 [Fusarium oxysporum f. sp. cepae]	79.3	_	_	_
F23a000209.1	120	EWZ40573.1	hypothetical protein FOZG_09235 [Fusarium oxysporum Fo47]	87.5	_	_	_
F23a000210.1	789	PCD21254.1	kinesin light chain 3 [Fusarium graminearum]	81.6	_	_	_
F23a000211.1	289	RKL46417.1	hypothetical protein BFJ70_g2908 [Fusarium oxysporum]	98.7	_	_	_
F23a000212.1	314	RKK54393.1	hypothetical protein BFJ66_g4597 [Fusarium oxysporum f. sp. cepae]	93.4	_	_	_
F23a000213.1	532	CVK91309.1	probable DUF895 domain membrane protein [Fusarium mangiferae]	97.4	sp|Q9URX1|YLX5_SCHPO	UNC93-like protein C922.05c OS=Schizosaccharomyces pombe (strain 972 / ATCC 24843) OX=284812 GN=SPAC922.05c PE=3 SV=1	49.2
F23a000214.1	184	RYC84893.1	hypothetical protein BFJ63_vAg12259 [Fusarium oxysporum f. sp. narcissi]	96.2	_	_	_
F23a000215.1	353	KNA98566.1	hypothetical protein FOXG_02890 [Fusarium oxysporum f. sp. lycopersici 4287]	97.5	sp|A0A0H5BMX5|TCEB1_TULGE	Tuliposide B-converting enzyme 1, amyloplastic OS=Tulipa gesneriana OX=13306 GN=TCEB1 PE=1 SV=1	29
F23a000216.1	515	EWZ40579.1	hypothetical protein FOZG_09241 [Fusarium oxysporum Fo47]	97.3	sp|Q10449|MU157_SCHPO	Meiotically up-regulated gene 157 protein OS=Schizosaccharomyces pombe (strain 972 / ATCC 24843) OX=284812 GN=mug157 PE=1 SV=1	43.6
F23a000217.1	645	EXM34317.1	hypothetical protein FOTG_01184 [Fusarium oxysporum f. sp. vasinfectum 25433]	98.4	sp|A0A0M9ER64|DEP6_FUSLA	Depudecin biosynthesis cluster-specific transcription activator DEP6 OS=Fusarium langsethiae OX=179993 GN=DEP6 PE=2 SV=2	73.8
F23a000217.2	762	RBQ92852.1	hypothetical protein FVER53263_01732 [Fusarium verticillioides]	88.8	sp|A0A0M9ER64|DEP6_FUSLA	Depudecin biosynthesis cluster-specific transcription activator DEP6 OS=Fusarium langsethiae OX=179993 GN=DEP6 PE=2 SV=2	73.4
F23a000217.3	770	RBQ92852.1	hypothetical protein FVER53263_01732 [Fusarium verticillioides]	85.9	sp|A0A0M9ER64|DEP6_FUSLA	Depudecin biosynthesis cluster-specific transcription activator DEP6 OS=Fusarium langsethiae OX=179993 GN=DEP6 PE=2 SV=2	76.9
F23a000218.1	355	RKL46668.1	hypothetical protein BFJ70_g3153 [Fusarium oxysporum]	93.2	_	_	_
F23a000218.2	192	KNA98554.1	hypothetical protein FOXG_02885 [Fusarium oxysporum f. sp. lycopersici 4287]	94.6	_	_	_
F23a000219.1	229	ART34984.1	polyketide synthase [Fusarium commune]	99.1	sp|A0A0N0DCA3|DEP5_FUSLA	Reducing polyketide synthase DEP5 OS=Fusarium langsethiae OX=179993 GN=DEP5 PE=2 SV=1	76.1
F23a000219.2	806	ART34984.1	polyketide synthase [Fusarium commune]	99	sp|A0A0N0DCA3|DEP5_FUSLA	Reducing polyketide synthase DEP5 OS=Fusarium langsethiae OX=179993 GN=DEP5 PE=2 SV=1	68.1
F23a000219.3	2293	ART34984.1	polyketide synthase [Fusarium commune]	99.3	sp|A0A0N0DCA3|DEP5_FUSLA	Reducing polyketide synthase DEP5 OS=Fusarium langsethiae OX=179993 GN=DEP5 PE=2 SV=1	74.4
F23a000220.1	578	ART34983.1	putative monooxygenase [Fusarium commune]	100	sp|A0A0M9ER62|DEP4_FUSLA	FAD-dependent monooxygenase DEP4 OS=Fusarium langsethiae OX=179993 GN=DEP4 PE=2 SV=1	84.4
F23a000221.1	550	EXL74095.1	hypothetical protein FOPG_10780 [Fusarium oxysporum f. sp. conglutinans race 2 54008]	97.8	sp|A0A0M9EQT6|DEP3_FUSLA	Efflux pump DEP3 OS=Fusarium langsethiae OX=179993 GN=DEP3 PE=2 SV=1	82.9
F23a000222.1	516	ART34981.1	putative monooxygenase [Fusarium commune]	99.2	sp|A0A0N0DCA8|DEP2_FUSLA	FAD-dependent monooxygenase DEP2 OS=Fusarium langsethiae OX=179993 GN=DEP2 PE=2 SV=1	82.7
F23a000222.2	326	ART34981.1	putative monooxygenase [Fusarium commune]	99	sp|A0A0N0DCA8|DEP2_FUSLA	FAD-dependent monooxygenase DEP2 OS=Fusarium langsethiae OX=179993 GN=DEP2 PE=2 SV=1	88.3
F23a000223.1	364	ART34980.1	hypothetical protein [Fusarium commune]	99.7	sp|A0A0N0DCA4|DEP1_FUSLA	Depudecin biosynthesis cluster protein 1 OS=Fusarium langsethiae OX=179993 GN=DEP1 PE=2 SV=1	74.2
F23a000224.1	1769	RKK69518.1	hypothetical protein BFJ69_g12688 [Fusarium oxysporum]	93.2	_	_	_
F23a000225.1	270	SCO86408.1	related to verA protein [Fusarium oxysporum]	95.2	sp|S0DRI2|FSR5_GIBF5	Short-chain dehydrogenase/reductase fsr5 OS=Gibberella fujikuroi (strain CBS 195.34 / IMI 58289 / NRRL A-6831) OX=1279085 GN=fsr5 PE=2 SV=1	39
F23a000226.1	262	TVY61324.1	hypothetical protein Focb16_v013155 [Fusarium oxysporum f. sp. cubense]	96.9	_	_	_
F23a000227.1	374	RKL44846.1	hypothetical protein BFJ72_g3497 [Fusarium proliferatum]	94.6	_	_	_
F23a000228.1	551	CVK91290.1	related to GABA transport protein [Fusarium mangiferae]	98	sp|Q9US40|YFZ1_SCHPO	Uncharacterized amino-acid permease C1039.01 OS=Schizosaccharomyces pombe (strain 972 / ATCC 24843) OX=284812 GN=SPAC1039.01 PE=3 SV=1	26.2
F23a000229.1	240	EWY87923.1	hypothetical protein FOYG_09299 [Fusarium oxysporum NRRL 32931]	93.8	_	_	_
F23a000230.1	362	CVK91288.1	related to aliphatic nitrilase [Fusarium mangiferae]	91.4	sp|B6HVR6|NIT2_PENRW	Nitrilase OS=Penicillium rubens (strain ATCC 28089 / DSM 1075 / NRRL 1951 / Wisconsin 54-1255) OX=500485 GN=Pc22g19330ma2m PE=1 SV=1	31.3
F23a000231.1	178	EWG38562.1	hypothetical protein FVEG_14916 [Fusarium verticillioides 7600]	30.4	_	_	_
F23a000232.1	505	EWZ40563.1	hypothetical protein FOZG_09225 [Fusarium oxysporum Fo47]	90.7	sp|S3DQN8|GLOP_GLAL2	Cytochrome P450 monooxygenase gloP OS=Glarea lozoyensis (strain ATCC 20868 / MF5171) OX=1116229 GN=gloP PE=1 SV=1	30.9
F23a000233.1	222	CCT70437.1	uncharacterized protein FFUJ_06412 [Fusarium fujikuroi IMI 58289]	62.1	_	_	_
F23a000234.1	186	SCO86433.1	uncharacterized protein FRV6_10560 [Fusarium oxysporum]	95.2	_	_	_
F23a000235.1	608	SCO86434.1	uncharacterized protein FRV6_10561 [Fusarium oxysporum]	92.4	_	_	_
F23a000236.1	708	RKK83177.1	hypothetical protein BFJ69_g2718 [Fusarium oxysporum]	74.3	_	_	_
F23a000237.1	409	EXM34350.1	hypothetical protein FOTG_01207 [Fusarium oxysporum f. sp. vasinfectum 25433]	86.6	_	_	_
F23a000238.1	189	EXA41341.1	hypothetical protein FOVG_09835 [Fusarium oxysporum f. sp. pisi HDV247]	91.5	_	_	_
F23a000239.1	198	EWZ40555.1	hypothetical protein FOZG_09217 [Fusarium oxysporum Fo47]	81.8	_	_	_
F23a000240.1	589	EXM34354.1	hypothetical protein FOTG_01211 [Fusarium oxysporum f. sp. vasinfectum 25433]	84.8	sp|P49305|YMO1_RHIML	Uncharacterized oxidoreductase ORF334 OS=Rhizobium meliloti OX=382 PE=3 SV=1	34.2
F23a000241.1	506	EXM34356.1	hypothetical protein FOTG_01213 [Fusarium oxysporum f. sp. vasinfectum 25433]	99.4	sp|P25346|GIT1_YEAST	Glycerophosphoinositol transporter 1 OS=Saccharomyces cerevisiae (strain ATCC 204508 / S288c) OX=559292 GN=GIT1 PE=1 SV=1	33.3
F23a000242.1	838	RKL20303.1	hypothetical protein BFJ68_g3011 [Fusarium oxysporum]	84	_	_	_
F23a000243.1	998	TXC05992.1	hypothetical protein FocTR4_00009754 [Fusarium oxysporum f. sp. cubense]	98.3	sp|Q8TV92|MFNA_METKA	Probable L-tyrosine/L-aspartate decarboxylase OS=Methanopyrus kandleri (strain AV19 / DSM 6324 / JCM 9639 / NBRC 100938) OX=190192 GN=mfnA PE=3 SV=1	27.6
F23a000244.1	312	CVK91281.1	uncharacterized protein FMAN_09424 [Fusarium mangiferae]	94.2	_	_	_
F23a000245.1	429	AAA65586.1	C-family cellulase homologue 1 [Fusarium oxysporum]	100	sp|P46237|GUNC_FUSOX	Endoglucanase type C OS=Fusarium oxysporum OX=5507 PE=1 SV=1	100
F23a000246.1	366	RBQ72492.1	hypothetical protein FVER14953_01771 [Fusarium verticillioides]	98.6	_	_	_
F23a000247.1	190	SCO86448.1	uncharacterized protein FRV6_10575 [Fusarium oxysporum]	88.8	_	_	_
F23a000248.1	748	RBA18799.1	hypothetical protein FPRO05_10447 [Fusarium proliferatum]	72.8	_	_	_
F23a000249.1	529	EXL70966.1	hypothetical protein FOPG_13223 [Fusarium oxysporum f. sp. conglutinans race 2 54008]	88.1	_	_	_
F23a000250.1	70	RYC84107.1	hypothetical protein BFJ63_vAg13037 [Fusarium oxysporum f. sp. narcissi]	95.7	_	_	_
F23a000251.1	331	EXK99448.1	hypothetical protein FOQG_01972 [Fusarium oxysporum f. sp. raphani 54005]	98.8	sp|A0A0A2J5V5|CNSM_PENEN	Alpha-ketoglutarate-dependent dioxygenase cnsM OS=Penicillium expansum OX=27334 GN=cnsM PE=3 SV=1	45.2
F23a000252.1	508	RKK83253.1	hypothetical protein BFJ69_g2796 [Fusarium oxysporum]	98.2	sp|P53241|VHT1_YEAST	Vitamin H transporter OS=Saccharomyces cerevisiae (strain ATCC 204508 / S288c) OX=559292 GN=VHT1 PE=1 SV=1	28
F23a000253.1	537	RKK65198.1	hypothetical protein BFJ69_g16501 [Fusarium oxysporum]	92	_	_	_
F23a000254.1	209	TVY61388.1	hypothetical protein Focb16_v013205 [Fusarium oxysporum f. sp. cubense]	83.7	_	_	_
F23a000255.1	234	EXL44547.1	chitosanase [Fusarium oxysporum f. sp. radicis-lycopersici 26381]	94.4	sp|Q4WB37|CSN_ASPFU	Endo-chitosanase OS=Neosartorya fumigata (strain ATCC MYA-4609 / Af293 / CBS 101355 / FGSC A1100) OX=330879 GN=csn PE=3 SV=1	64.7
F23a000256.1	430	RKK83172.1	hypothetical protein BFJ69_g2714 [Fusarium oxysporum]	99.1	sp|A1DGM6|EXGB_NEOFI	Probable glucan endo-1,6-beta-glucosidase B OS=Neosartorya fischeri (strain ATCC 1020 / DSM 3700 / CBS 544.65 / FGSC A1164 / JCM 1740 / NRRL 181 / WB 181) OX=331117 GN=exgB PE=3 SV=1	40.1
F23a000257.1	339	QGI97178.1	hypothetical protein CEK26_010247 [Fusarium fujikuroi]	83.4	_	_	_
F23a000258.1	526	TXC05966.1	hypothetical protein FocTR4_00009774 [Fusarium oxysporum f. sp. cubense]	99.6	sp|P15937|ACH1_NEUCR	Acetyl-CoA hydrolase OS=Neurospora crassa (strain ATCC 24698 / 74-OR23-1A / CBS 708.71 / DSM 1257 / FGSC 987) OX=367110 GN=acu-8 PE=3 SV=2	80
F23a000259.1	85	EXL71983.1	hypothetical protein FOPG_12348 [Fusarium oxysporum f. sp. conglutinans race 2 54008]	88.2	_	_	_
F23a000260.1	153	QGI83535.1	hypothetical protein CEK25_010264 [Fusarium fujikuroi]	69.1	_	_	_
F23a000261.1	751	EXK99433.1	hypothetical protein FOQG_01959 [Fusarium oxysporum f. sp. raphani 54005]	97	_	_	_
F23a000262.1	307	RKL20819.1	hypothetical protein BFJ68_g2818 [Fusarium oxysporum]	97.4	_	_	_
F23a000263.1	340	EXL71991.1	hypothetical protein FOPG_12354 [Fusarium oxysporum f. sp. conglutinans race 2 54008]	78.8	_	_	_
F23a000263.2	455	RKL20816.1	hypothetical protein BFJ68_g2815 [Fusarium oxysporum]	84.6	_	_	_
F23a000264.1	493	EXM34385.1	hypothetical protein FOTG_01240 [Fusarium oxysporum f. sp. vasinfectum 25433]	90	_	_	_
F23a000265.1	738	RYC84076.1	hypothetical protein BFJ63_vAg13007 [Fusarium oxysporum f. sp. narcissi]	98	_	_	_
F23a000266.1	206	TVY61504.1	Xanthine phosphoribosyltransferase 1 [Fusarium oxysporum f. sp. cubense]	99	sp|O13917|HPRT_SCHPO	Hypoxanthine-guanine phosphoribosyltransferase OS=Schizosaccharomyces pombe (strain 972 / ATCC 24843) OX=284812 GN=hpt1 PE=3 SV=1	59.8
F23a000267.1	428	TXC06463.1	hypothetical protein FocTR4_00009784 [Fusarium oxysporum f. sp. cubense]	94.6	_	_	_
F23a000268.1	225	QGI66282.1	hypothetical protein CEK27_010253 [Fusarium fujikuroi]	96.9	sp|Q02873|YP107_YEAST	UPF0651 protein YPL107W, mitochondrial OS=Saccharomyces cerevisiae (strain ATCC 204508 / S288c) OX=559292 GN=YPL107W PE=1 SV=1	49.3
F23a000269.1	799	KNA98624.1	hypothetical protein FOXG_02935 [Fusarium oxysporum f. sp. lycopersici 4287]	92.9	_	_	_
F23a000270.1	92	CVK91239.1	related to dolichol-phosphate mannosyltransferase subunit 3 [Fusarium mangiferae]	98.9	_	_	_
F23a000271.1	630	EXL72001.1	hypothetical protein FOPG_12362 [Fusarium oxysporum f. sp. conglutinans race 2 54008]	94.8	_	_	_
F23a000272.1	577	TXC05691.1	hypothetical protein FocTR4_00009790 [Fusarium oxysporum f. sp. cubense]	92.9	sp|A0A1B4XBI2|SDNR_SORAA	Beta-lactamase-like protein sdnR OS=Sordaria araneosa OX=573841 GN=sdnR PE=3 SV=1	28.4
F23a000273.1	343	EXM34397.1	hypothetical protein FOTG_01250 [Fusarium oxysporum f. sp. vasinfectum 25433]	95.3	sp|Q500U1|NITR_PSEU2	Nitrilase OS=Pseudomonas syringae pv. syringae (strain B728a) OX=205918 GN=Psyr_0007 PE=1 SV=1	36.6
F23a000274.1	346	EXA41293.1	hypothetical protein FOVG_09791 [Fusarium oxysporum f. sp. pisi HDV247]	88.4	_	_	_
F23a000275.1	1043	RBA18772.1	hypothetical protein FPRO05_10420 [Fusarium proliferatum]	77.6	_	_	_
F23a000276.1	159	RBA18771.1	hypothetical protein FPRO05_10419 [Fusarium proliferatum]	88.1	sp|P87304|YB22_SCHPO	Putative esterase C31F10.02 OS=Schizosaccharomyces pombe (strain 972 / ATCC 24843) OX=284812 GN=SPBC31F10.02 PE=3 SV=1	41.2
F23a000277.1	414	ENH62115.1	hypothetical protein FOC1_g10015075 [Fusarium oxysporum f. sp. cubense race 1]	93.2	_	_	_
F23a000278.1	163	TXC05696.1	hypothetical protein FocTR4_00009797 [Fusarium oxysporum f. sp. cubense]	72.3	_	_	_
F23a000279.1	98	QGI66271.1	hypothetical protein CEK27_010242 [Fusarium fujikuroi]	96.9	_	_	_
F23a000280.1	545	PNP82045.1	hypothetical protein FNYG_04606 [Fusarium nygamai]	95.5	_	_	_
F23a000280.2	545	PNP82045.1	hypothetical protein FNYG_04606 [Fusarium nygamai]	94.4	_	_	_
F23a000281.1	350	RYC88070.1	Neutral protease 2 [Fusarium oxysporum f. sp. narcissi]	99.1	sp|E3QWD3|NPIIA_COLGM	Neutral protease 2 homolog MGG_10927 OS=Colletotrichum graminicola (strain M1.001 / M2 / FGSC 10212) OX=645133 GN=GLRG_10315 PE=3 SV=1	55.1
F23a000282.1	198	TXC05588.1	hypothetical protein FocTR4_00009801 [Fusarium oxysporum f. sp. cubense]	97	_	_	_
F23a000283.1	417	RYC88099.1	3-ketoacyl-CoA thiolase 2, peroxisomal [Fusarium oxysporum f. sp. narcissi]	99.5	sp|Q56WD9|THIK2_ARATH	3-ketoacyl-CoA thiolase 2, peroxisomal OS=Arabidopsis thaliana OX=3702 GN=PED1 PE=1 SV=2	51.7
F23a000284.1	559	PNP82041.1	hypothetical protein FNYG_04602 [Fusarium nygamai]	98	_	_	_
F23a000285.1	134	EXM34418.1	hypothetical protein FOTG_01268 [Fusarium oxysporum f. sp. vasinfectum 25433]	95.5	_	_	_
F23a000286.1	1137	CVK91220.1	related to receptor-like protein kinase 5 precursor [Fusarium mangiferae]	98.7	_	_	_
F23a000287.1	332	RKK83235.1	hypothetical protein BFJ69_g2778 [Fusarium oxysporum]	85.6	_	_	_
F23a000288.1	303	TXC06632.1	hypothetical protein FocTR4_00009808 [Fusarium oxysporum f. sp. cubense]	93.7	_	_	_
F23a000289.1	317	TXC05568.1	hypothetical protein FocTR4_00009809 [Fusarium oxysporum f. sp. cubense]	94.6	sp|O74959|YJCD_SCHPO	Uncharacterized oxidoreductase C736.13 OS=Schizosaccharomyces pombe (strain 972 / ATCC 24843) OX=284812 GN=SPCC736.13 PE=3 SV=1	41.2
F23a000290.1	871	EXM08893.1	hypothetical protein FOIG_01930 [Fusarium oxysporum f. sp. cubense tropical race 4 54006]	94	sp|P52959|CTF1B_FUSSO	Cutinase transcription factor 1 beta OS=Fusarium solani subsp. pisi OX=70791 GN=CTF1-BETA PE=2 SV=1	24.3
F23a000291.1	308	RKK51564.1	hypothetical protein BFJ66_g6061 [Fusarium oxysporum f. sp. cepae]	90.2	sp|N4WE43|RED2_COCH4	Dehydrogenase RED2 OS=Cochliobolus heterostrophus (strain C4 / ATCC 48331 / race T) OX=665024 GN=RED2 PE=3 SV=1	41.5
F23a000292.1	298	SCO86500.1	related to hydrolases of the alpha/beta superfamily [Fusarium oxysporum]	96.6	_	_	_
F23a000293.1	578	CVK91213.1	probable phenylacetyl-CoA ligase [Fusarium mangiferae]	92	sp|O93800|AKT1_ALTAL	Acyl-CoA ligase AKT1 OS=Alternaria alternata OX=5599 GN=AKT1 PE=4 SV=1	39.5
F23a000294.1	600	PNP82032.1	hypothetical protein FNYG_04593 [Fusarium nygamai]	93	sp|Q00730|STCW_EMENI	Putative sterigmatocystin biosynthesis monooxygenase stcW OS=Emericella nidulans (strain FGSC A4 / ATCC 38163 / CBS 112.46 / NRRL 194 / M139) OX=227321 GN=stcW PE=3 SV=2	31.5
F23a000295.1	285	EXM08899.1	proline racemase [Fusarium oxysporum f. sp. cubense tropical race 4 54006]	96.1	sp|A6WW16|4HPE1_OCHA4	4-hydroxyproline 2-epimerase 1 OS=Ochrobactrum anthropi (strain ATCC 49188 / DSM 6882 / JCM 21032 / NBRC 15819 / NCTC 12168) OX=439375 GN=Oant_0439 PE=1 SV=1	44.1
F23a000296.1	499	RKL20651.1	hypothetical protein BFJ68_g2654 [Fusarium oxysporum]	94	sp|O62763|ACES_FELCA	Acetylcholinesterase OS=Felis catus OX=9685 GN=ACHE PE=3 SV=1	36.9
F23a000297.1	380	RKK83153.1	hypothetical protein BFJ69_g2695 [Fusarium oxysporum]	94.5	_	_	_
F23a000298.1	496	TVY61787.1	General transcription and DNA repair factor IIH subunit TFB2 [Fusarium oxysporum f. sp. cubense]	99.6	sp|Q6BZX4|TFB2_YARLI	General transcription and DNA repair factor IIH subunit TFB2 OS=Yarrowia lipolytica (strain CLIB 122 / E 150) OX=284591 GN=TFB2 PE=3 SV=1	43
F23a000299.1	486	KLO83875.1	uncharacterized protein LW93_660 [Fusarium fujikuroi]	93.4	_	_	_
F23a000300.1	362	SCN81688.1	related to mouse T10 protein [Fusarium fujikuroi]	98.9	sp|P53275|YG37_YEAST	Uncharacterized protein YGR127W OS=Saccharomyces cerevisiae (strain ATCC 204508 / S288c) OX=559292 GN=YGR127W PE=1 SV=1	28.9
F23a000301.1	201	KNA98674.1	hypothetical protein FOXG_02972 [Fusarium oxysporum f. sp. lycopersici 4287]	67.3	_	_	_
F23a000302.1	484	PNP82021.1	hypothetical protein FNYG_04582 [Fusarium nygamai]	94.6	_	_	_
F23a000303.1	443	TVY60967.1	UPF0665 family protein [Fusarium oxysporum f. sp. cubense]	99.5	sp|O13926|YF66_SCHPO	UPF0665 family protein C23C4.06c OS=Schizosaccharomyces pombe (strain 972 / ATCC 24843) OX=284812 GN=SPAC23C4.06c PE=3 SV=1	27.6
F23a000304.1	244	RKK51550.1	hypothetical protein BFJ66_g6047 [Fusarium oxysporum f. sp. cepae]	93.4	_	_	_
F23a000305.1	332	EXM34446.1	hypothetical protein FOTG_01289 [Fusarium oxysporum f. sp. vasinfectum 25433]	100	_	_	_
F23a000306.1	141	EWG38652.1	hypothetical protein FVEG_14935 [Fusarium verticillioides 7600]	67.1	_	_	_
F23a000307.1	517	RKK83228.1	hypothetical protein BFJ69_g2771 [Fusarium oxysporum]	66.4	sp|Q06096|COG4_YEAST	Conserved oligomeric Golgi complex subunit 4 OS=Saccharomyces cerevisiae (strain ATCC 204508 / S288c) OX=559292 GN=COG4 PE=1 SV=1	25.3
F23a000308.1	1469	EXM34458.1	hypothetical protein FOTG_01296 [Fusarium oxysporum f. sp. vasinfectum 25433]	99.4	sp|Q4WDD4|ATRF_ASPFU	ABC multidrug transporter atrF OS=Neosartorya fumigata (strain ATCC MYA-4609 / Af293 / CBS 101355 / FGSC A1100) OX=330879 GN=atrF PE=2 SV=1	39.9
F23a000309.1	1452	CVK91649.1	related to multidrug resistance protein [Fusarium proliferatum]	95.5	sp|Q8J2Q1|FUM19_GIBM7	ABC transporter FUM19 OS=Gibberella moniliformis (strain M3125 / FGSC 7600) OX=334819 GN=FUM19 PE=2 SV=1	39.9
F23a000310.1	394	RKL20752.1	hypothetical protein BFJ68_g2753 [Fusarium oxysporum]	96.7	_	_	_
F23a000311.1	453	RKK83215.1	hypothetical protein BFJ69_g2758 [Fusarium oxysporum]	97.6	_	_	_
F23a000312.1	397	EWG38670.1	hypothetical protein FVEG_01834 [Fusarium verticillioides 7600]	100	sp|P42319|YXJH_BACSU	Uncharacterized protein YxjH OS=Bacillus subtilis (strain 168) OX=224308 GN=yxjH PE=4 SV=4	35.9
F23a000313.1	1507	TXC05805.1	hypothetical protein FocTR4_00009840 [Fusarium oxysporum f. sp. cubense]	99.7	sp|I1RL06|ZRA1_GIBZE	ZEB2-regulated ABC transporter 1 OS=Gibberella zeae (strain PH-1 / ATCC MYA-4620 / FGSC 9075 / NRRL 31084) OX=229533 GN=ZRA1 PE=2 SV=1	65.2
F23a000314.1	525	RKK97264.1	hypothetical protein BFJ71_g7476 [Fusarium oxysporum]	99	sp|Q10478|SAM50_SCHPO	SAM50-like protein SPAC17C9.06 OS=Schizosaccharomyces pombe (strain 972 / ATCC 24843) OX=284812 GN=SPAC17C9.06 PE=3 SV=1	33.9
F23a000315.1	264	TVY61853.1	Ubiquitin-conjugating enzyme E2 6 [Fusarium oxysporum f. sp. cubense]	100	sp|Q6CMG6|UBC6_KLULA	Ubiquitin-conjugating enzyme E2 6 OS=Kluyveromyces lactis (strain ATCC 8585 / CBS 2359 / DSM 70799 / NBRC 1267 / NRRL Y-1140 / WM37) OX=284590 GN=UBC6 PE=3 SV=1	59.5
F23a000316.1	818	RKL20758.1	hypothetical protein BFJ68_g2758 [Fusarium oxysporum]	93.9	_	_	_
F23a000317.1	546	RYC88061.1	hypothetical protein BFJ63_vAg9084 [Fusarium oxysporum f. sp. narcissi]	99.8	_	_	_
F23a000318.1	363	CVK91186.1	probable phosphopantothenate-cysteine ligase [Fusarium mangiferae]	99.2	sp|P40506|PPCS_YEAST	Phosphopantothenate--cysteine ligase CAB2 OS=Saccharomyces cerevisiae (strain ATCC 204508 / S288c) OX=559292 GN=CAB2 PE=1 SV=2	48.2
F23a000319.1	404	SCO86531.1	related to monocarboxylate transporter 2 [Fusarium oxysporum]	87	sp|Q08268|MCH4_YEAST	Probable transporter MCH4 OS=Saccharomyces cerevisiae (strain ATCC 204508 / S288c) OX=559292 GN=MCH4 PE=1 SV=1	31.9
F23a000320.1	267	TVY62022.1	Protein saf1 [Fusarium oxysporum f. sp. cubense]	97.8	_	_	_
F23a000321.1	590	RKK56460.1	hypothetical protein BFJ67_g3748 [Fusarium oxysporum f. sp. cepae]	88.8	sp|Q5AW17|AP1_EMENI	AP-1-like transcription factor napA OS=Emericella nidulans (strain FGSC A4 / ATCC 38163 / CBS 112.46 / NRRL 194 / M139) OX=227321 GN=napA PE=3 SV=1	30.1
F23a000322.1	81	EXK33877.1	hypothetical protein FOMG_11085 [Fusarium oxysporum f. sp. melonis 26406]	86.4	_	_	_
F23a000323.1	204	EWY88080.1	hypothetical protein FOYG_09428 [Fusarium oxysporum NRRL 32931]	67.8	_	_	_
F23a000324.1	541	TXC05944.1	hypothetical protein FocTR4_00009856 [Fusarium oxysporum f. sp. cubense]	99.4	sp|P0CD99|MPH2_YEAST	Alpha-glucosides permease MPH2 OS=Saccharomyces cerevisiae (strain ATCC 204508 / S288c) OX=559292 GN=MPH2 PE=2 SV=1	38.2
F23a000325.1	898	EXM08948.1	hypothetical protein FOIG_01972 [Fusarium oxysporum f. sp. cubense tropical race 4 54006]	95.6	_	_	_
F23a000326.1	663	PNP82395.1	hypothetical protein FNYG_04104 [Fusarium nygamai]	98.5	sp|Q01336|YCR2_ESCVU	Uncharacterized family 31 glucosidase ORF2 (Fragment) OS=Escherichia vulneris OX=566 PE=3 SV=1	55
F23a000327.1	367	KNA98718.1	hypothetical protein FOXG_03000 [Fusarium oxysporum f. sp. lycopersici 4287]	93.1	_	_	_
F23a000328.1	419	RKK83206.1	hypothetical protein BFJ69_g2749 [Fusarium oxysporum]	98.8	sp|F1DBB4|MPAH_PENBR	Abhydrolase domain-containing protein mpaH OS=Penicillium brevicompactum OX=5074 GN=mpaH PE=1 SV=1	37.4
F23a000329.1	335	TXC05698.1	hypothetical protein FocTR4_00009863 [Fusarium oxysporum f. sp. cubense]	96.1	_	_	_
F23a000330.1	582	TVY61113.1	Efflux pump roqT [Fusarium oxysporum f. sp. cubense]	98.1	sp|B6HJU0|ROQT_PENRW	Efflux pump roqT OS=Penicillium rubens (strain ATCC 28089 / DSM 1075 / NRRL 1951 / Wisconsin 54-1255) OX=500485 GN=roqT PE=1 SV=1	45.6
F23a000331.1	1225	RKK83203.1	hypothetical protein BFJ69_g2746 [Fusarium oxysporum]	97.4	_	_	_
F23a000332.1	103	CVK91169.1	related to MRPL27-mitochondrial ribosomal protein, large subunit [Fusarium mangiferae]	99	sp|P36526|RM27_YEAST	54S ribosomal protein L27, mitochondrial OS=Saccharomyces cerevisiae (strain ATCC 204508 / S288c) OX=559292 GN=MRPL27 PE=1 SV=2	43.7
F23a000333.1	931	TVY61110.1	AB hydrolase superfamily protein [Fusarium oxysporum f. sp. cubense]	98	sp|O14158|YE76_SCHPO	AB hydrolase superfamily protein C4A8.06c OS=Schizosaccharomyces pombe (strain 972 / ATCC 24843) OX=284812 GN=SPAC4A8.06c PE=3 SV=1	36.1
F23a000334.1	206	CVK91619.1	related to TSR2-Twenty S rRNA accumulation protein [Fusarium proliferatum]	97.6	sp|Q06672|TSR2_YEAST	Pre-rRNA-processing protein TSR2 OS=Saccharomyces cerevisiae (strain ATCC 204508 / S288c) OX=559292 GN=TSR2 PE=1 SV=2	41.4
F23a000335.1	431	EXM34505.1	hypothetical protein FOTG_01335 [Fusarium oxysporum f. sp. vasinfectum 25433]	99.5	sp|O13905|YF3E_SCHPO	BSD domain-containing protein C22A12.14c OS=Schizosaccharomyces pombe (strain 972 / ATCC 24843) OX=284812 GN=SPAC22A12.14c PE=1 SV=1	31.1
F23a000336.1	69	CVK91165.1	probable glucose repressible protein Grg1 [Fusarium mangiferae]	97.1	_	_	_
F23a000337.1	1063	SCO86553.1	probable argonaute like post-transcriptional gene silencing protein QDE-2 [Fusarium oxysporum]	96.7	sp|Q9SJK3|AGO5_ARATH	Protein argonaute 5 OS=Arabidopsis thaliana OX=3702 GN=AGO5 PE=1 SV=2	30.9
F23a000338.1	167	TVY61880.1	Bifunctional protein RIB2 [Fusarium oxysporum f. sp. cubense]	97.6	sp|P87241|RIB2_SCHPO	Diaminohydroxyphosphoribosylamino-pyrimidine deaminase OS=Schizosaccharomyces pombe (strain 972 / ATCC 24843) OX=284812 GN=rib2 PE=3 SV=1	36
F23a000339.1	299	SCO86555.1	related to DnaJ protein [Fusarium oxysporum]	99.3	sp|Q9UTQ5|YL39_SCHPO	Uncharacterized J domain-containing protein C1071.09c OS=Schizosaccharomyces pombe (strain 972 / ATCC 24843) OX=284812 GN=SPAC1071.09c PE=3 SV=1	35.9
F23a000340.1	260	TXC05613.1	hypothetical protein FocTR4_00009875, partial [Fusarium oxysporum f. sp. cubense]	96.2	sp|D2GXY4|STN1_AILME	CST complex subunit STN1 OS=Ailuropoda melanoleuca OX=9646 GN=STN1 PE=3 SV=2	27
F23a000341.1	854	TVY61436.1	putative endo-1,3(4)-beta-glucanase [Fusarium oxysporum f. sp. cubense]	99.1	sp|D4AZ24|ENG1_ARTBC	Probable endo-1,3(4)-beta-glucanase ARB_01444 OS=Arthroderma benhamiae (strain ATCC MYA-4681 / CBS 112371) OX=663331 GN=ARB_01444 PE=1 SV=1	46.6
F23a000342.1	469	EXM34514.1	Ca2+:H+ antiporter [Fusarium oxysporum f. sp. vasinfectum 25433]	94.5	sp|Q99385|VCX1_YEAST	Vacuolar calcium ion transporter OS=Saccharomyces cerevisiae (strain ATCC 204508 / S288c) OX=559292 GN=VCX1 PE=1 SV=1	47.2
F23a000342.2	448	RKK83132.1	Vacuolar calcium ion transporter [Fusarium oxysporum]	93.5	sp|Q99385|VCX1_YEAST	Vacuolar calcium ion transporter OS=Saccharomyces cerevisiae (strain ATCC 204508 / S288c) OX=559292 GN=VCX1 PE=1 SV=1	48
F23a000343.1	884	EXK99302.1	hypothetical protein FOQG_01856 [Fusarium oxysporum f. sp. raphani 54005]	95.1	sp|P87137|YDM6_SCHPO	Uncharacterized protein C57A7.06 OS=Schizosaccharomyces pombe (strain 972 / ATCC 24843) OX=284812 GN=SPAC57A7.06 PE=1 SV=1	27.1
F23a000344.1	477	TXC06242.1	hypothetical protein FocTR4_00009879 [Fusarium oxysporum f. sp. cubense]	98.7	sp|P40086|COX15_YEAST	Cytochrome c oxidase assembly protein COX15 OS=Saccharomyces cerevisiae (strain ATCC 204508 / S288c) OX=559292 GN=COX15 PE=3 SV=1	53.1
F23a000345.1	609	TVY61432.1	Lysine--tRNA ligase cla4 [Fusarium oxysporum f. sp. cubense]	100	sp|A0A120HYZ1|CLA4_CLACD	Lysine--tRNA ligase cla4 OS=Cladosporium cladosporioides OX=29917 GN=cla4 PE=2 SV=1	64.3
F23a000346.1	647	KNA98748.1	hypothetical protein FOXG_03019 [Fusarium oxysporum f. sp. lycopersici 4287]	99.2	_	_	_
F23a000347.1	246	SCO86563.1	probable chromatin-associated swi6 protein [Fusarium oxysporum]	96.3	sp|P40381|SWI6_SCHPO	Chromatin-associated protein swi6 OS=Schizosaccharomyces pombe (strain 972 / ATCC 24843) OX=284812 GN=swi6 PE=1 SV=1	45.9
F23a000348.1	224	PNP82420.1	hypothetical protein FNYG_04129 [Fusarium nygamai]	77.9	_	_	_
F23a000349.1	120	SCV35096.1	uncharacterized protein FFFS_04586 [Fusarium fujikuroi]	56.7	_	_	_
F23a000350.1	389	SCO86566.1	related to sucrose cleavage protein [Fusarium oxysporum]	98.7	_	_	_
F23a000351.1	769	TVY61136.1	putative acyltransferase [Fusarium oxysporum f. sp. cubense]	99.7	sp|Q9P7P0|YOL4_SCHPO	Uncharacterized acyltransferase C1718.04 OS=Schizosaccharomyces pombe (strain 972 / ATCC 24843) OX=284812 GN=SPBC1718.04 PE=1 SV=1	46.7
F23a000352.1	96	_	_	_	_	_	_
F23a000353.1	823	SCV35789.1	related to C6 finger domain protein [Fusarium fujikuroi]	100	_	_	_
F23a000354.1	359	SCO86571.1	uncharacterized protein FRV6_10698 [Fusarium oxysporum]	98.9	_	_	_
F23a000355.1	295	SCO86572.1	related to RAM1-protein farnesyltransferase, beta subunit [Fusarium oxysporum]	99.7	sp|P49356|FNTB_HUMAN	Protein farnesyltransferase subunit beta OS=Homo sapiens OX=9606 GN=FNTB PE=1 SV=1	41.7
F23a000356.1	125	TVY62071.1	hypothetical protein Focb16_v013317 [Fusarium oxysporum f. sp. cubense]	100	_	_	_
F23a000357.1	364	CVK91142.1	probable PSA1-mannose-1-phosphate guanyltransferase [Fusarium mangiferae]	100	sp|Q4I1Y5|MPG1_GIBZE	Mannose-1-phosphate guanyltransferase OS=Gibberella zeae (strain PH-1 / ATCC MYA-4620 / FGSC 9075 / NRRL 31084) OX=229533 GN=MPG1 PE=3 SV=1	94.8
F23a000358.1	646	EXL88151.1	hexokinase [Fusarium oxysporum f. sp. conglutinans race 2 54008]	99.1	sp|Q92407|HXKG_ASPNG	Glucokinase OS=Aspergillus niger OX=5061 GN=glkA PE=1 SV=1	58.2
F23a000359.1	350	PNP82432.1	hypothetical protein FNYG_04141 [Fusarium nygamai]	92.6	sp|Q9P6R8|CWC24_SCHPO	Pre-mRNA-splicing factor cwf24 OS=Schizosaccharomyces pombe (strain 972 / ATCC 24843) OX=284812 GN=cwf24 PE=1 SV=1	31.3
F23a000360.1	371	EXM34569.1	hypothetical protein FOTG_01367 [Fusarium oxysporum f. sp. vasinfectum 25433]	98.4	_	_	_
F23a000361.1	162	TXC05976.1	hypothetical protein FocTR4_00009900 [Fusarium oxysporum f. sp. cubense]	99.4	sp|Q4I1Y1|PPIL1_GIBZE	Peptidyl-prolyl cis-trans isomerase-like 1 OS=Gibberella zeae (strain PH-1 / ATCC MYA-4620 / FGSC 9075 / NRRL 31084) OX=229533 GN=CYP1 PE=3 SV=1	91.4
F23a000362.1	572	PNP82435.1	hypothetical protein FNYG_04144 [Fusarium nygamai]	95.5	sp|Q6ZGL9|SIP1_ORYSJ	Signal peptide peptidase 1 OS=Oryza sativa subsp. japonica OX=39947 GN=SPP1 PE=2 SV=1	30.4
F23a000363.1	292	TVY61485.1	4'-phosphopantetheinyl transferase NpgA [Fusarium oxysporum f. sp. cubense]	97.9	sp|G5EB87|PPTA_EMENI	4'-phosphopantetheinyl transferase NpgA OS=Emericella nidulans (strain FGSC A4 / ATCC 38163 / CBS 112.46 / NRRL 194 / M139) OX=227321 GN=npgA PE=1 SV=1	31
F23a000364.1	255	TVY61484.1	putative AIM2 family protein [Fusarium oxysporum f. sp. cubense]	99.6	sp|O14359|YB4E_SCHPO	Uncharacterized AIM2 family protein C30D10.14 OS=Schizosaccharomyces pombe (strain 972 / ATCC 24843) OX=284812 GN=SPBC30D10.14 PE=3 SV=1	34.9
F23a000365.1	1372	TVY61644.1	Hybrid signal transduction histidine kinase K [Fusarium oxysporum f. sp. cubense]	97.8	sp|Q9C5U2|AHK2_ARATH	Histidine kinase 2 OS=Arabidopsis thaliana OX=3702 GN=AHK2 PE=1 SV=1	27.2
F23a000366.1	218	CZR42456.1	related to glomerulosclerosis protein Mpv17 [Fusarium proliferatum ET1]	98.2	_	_	_
F23a000367.1	324	CVK91130.1	related to Slh1p interacting factor [Fusarium mangiferae]	99.7	sp|P87148|YIF1_SCHPO	Protein transport protein yif1 OS=Schizosaccharomyces pombe (strain 972 / ATCC 24843) OX=284812 GN=hrf1 PE=3 SV=1	49.2
F23a000368.1	662	EWZ40324.1	fused signal recognition particle receptor [Fusarium oxysporum Fo47]	100	sp|O43032|SRPR_SCHPO	Signal recognition particle receptor subunit alpha homolog OS=Schizosaccharomyces pombe (strain 972 / ATCC 24843) OX=284812 GN=srp101 PE=3 SV=1	45.8
F23a000369.1	1053	RKK71765.1	hypothetical protein BFJ69_g10718 [Fusarium oxysporum]	96.9	_	_	_
F23a000369.2	2375	RKK71765.1	hypothetical protein BFJ69_g10718 [Fusarium oxysporum]	96.7	_	_	_
F23a000370.1	364	CVK91581.1	uncharacterized protein FPRN_09415 [Fusarium proliferatum]	96.4	_	_	_
F23a000371.1	1074	TVY62107.1	hypothetical protein Focb16_v013332 [Fusarium oxysporum f. sp. cubense]	90.5	_	_	_
F23a000372.1	168	EWG38777.1	hypothetical protein FVEG_01907 [Fusarium verticillioides 7600]	95.8	_	_	_
F23a000373.1	730	EXK99235.1	hypothetical protein FOQG_01818 [Fusarium oxysporum f. sp. raphani 54005]	97.1	sp|P40977|PLC1_SCHPO	1-phosphatidylinositol 4,5-bisphosphate phosphodiesterase 1 OS=Schizosaccharomyces pombe (strain 972 / ATCC 24843) OX=284812 GN=plc1 PE=1 SV=1	28.3
F23a000374.1	82	PCD32856.1	hypothetical protein AU210_009093 [Fusarium oxysporum f. sp. radicis-cucumerinum]	96.3	_	_	_
F23a000375.1	905	EXM09051.1	hypothetical protein FOIG_02032 [Fusarium oxysporum f. sp. cubense tropical race 4 54006]	94.7	_	_	_
F23a000375.2	914	EXM09050.1	hypothetical protein FOIG_02032 [Fusarium oxysporum f. sp. cubense tropical race 4 54006]	94.7	_	_	_
F23a000376.1	115	TVY62110.1	hypothetical protein Focb16_v013336 [Fusarium oxysporum f. sp. cubense]	100	sp|I1RVD6|FUSA4_GIBZE	Fusaristatin A biosynthesis cluster protein FGSG_08206 OS=Gibberella zeae (strain PH-1 / ATCC MYA-4620 / FGSC 9075 / NRRL 31084) OX=229533 GN=FGRAMPH1_01T09367 PE=4 SV=1	56.8
F23a000377.1	624	SCO86596.1	related to multidrug transporter [Fusarium oxysporum]	97.2	sp|Q9HE13|YI32_SCHPO	Uncharacterized MFS-type transporter C1399.02 OS=Schizosaccharomyces pombe (strain 972 / ATCC 24843) OX=284812 GN=SPAC1399.02 PE=3 SV=1	28
F23a000378.1	2337	ALQ32804.1	putative polyketide synthase [Fusarium commune]	99.4	sp|W7MT31|FUB1_GIBM7	Reducing polyketide synthase FUB1 OS=Gibberella moniliformis (strain M3125 / FGSC 7600) OX=334819 GN=FUB1 PE=1 SV=1	32.6
F23a000379.1	442	SCO86598.1	related to sterigmatocystin 7-O-methyltransferase precursor [Fusarium oxysporum]	99.1	sp|D3H5H5|CMT1_TRILO	Chlorophenol O-methyltransferase OS=Trichoderma longibrachiatum OX=5548 GN=cmt1 PE=1 SV=1	61.3
F23a000380.1	465	TVY61507.1	Secondary metabolism regulator LAE1 [Fusarium oxysporum f. sp. cubense]	98.9	sp|A0A0B5L7R4|LAEA_BOTFB	Secondary metabolism regulator LAE1 OS=Botryotinia fuckeliana (strain B05.10) OX=332648 GN=LAE1 PE=1 SV=1	34.3
F23a000381.1	1160	KAF0642529.1	hypothetical protein FPSE5266_07723 [Fusarium pseudograminearum]	80.4	_	_	_
F23a000382.1	1076	RKK62945.1	Nuclear export mediator factor NEMF [Fusarium oxysporum f. sp. cepae]	98.6	sp|Q9USN8|RQC2_SCHPO	Ribosome quality control complex subunit 2 OS=Schizosaccharomyces pombe (strain 972 / ATCC 24843) OX=284812 GN=mtr1 PE=1 SV=2	44.5
F23a000383.1	558	RKL46461.1	hypothetical protein BFJ70_g2950 [Fusarium oxysporum]	98	sp|P87252|HEX1_NEUCR	Woronin body major protein OS=Neurospora crassa (strain ATCC 24698 / 74-OR23-1A / CBS 708.71 / DSM 1257 / FGSC 987) OX=367110 GN=hex-1 PE=1 SV=1	67
F23a000384.1	504	SCO86604.1	probable LAP3-member of the GAL regulon [Fusarium oxysporum]	99	sp|Q13867|BLMH_HUMAN	Bleomycin hydrolase OS=Homo sapiens OX=9606 GN=BLMH PE=1 SV=1	43.1
F23a000385.1	544	TVY61513.1	GMP synthase [Fusarium oxysporum f. sp. cubense]	99.8	sp|Q4HXF0|GUAA_GIBZE	GMP synthase [glutamine-hydrolyzing] OS=Gibberella zeae (strain PH-1 / ATCC MYA-4620 / FGSC 9075 / NRRL 31084) OX=229533 GN=GUA1 PE=3 SV=3	89.5
F23a000386.1	881	EXA41084.1	hypothetical protein FOVG_09646 [Fusarium oxysporum f. sp. pisi HDV247]	99	_	_	_
F23a000387.1	738	SCO86608.1	uncharacterized protein FRV6_10735 [Fusarium oxysporum]	99.6	_	_	_
F23a000388.1	740	RKK69714.1	hypothetical protein BFJ69_g12496 [Fusarium oxysporum]	93.5	_	_	_
F23a000389.1	525	EWG38809.1	CK1/CK1/CK1-D protein kinase [Fusarium verticillioides 7600]	99.7	sp|P40235|HHP1_SCHPO	Casein kinase I homolog hhp1 OS=Schizosaccharomyces pombe (strain 972 / ATCC 24843) OX=284812 GN=hhp1 PE=2 SV=1	86.2
F23a000389.2	509	RKL28377.1	Casein kinase I hhp1 [Fusarium proliferatum]	99.7	sp|P40235|HHP1_SCHPO	Casein kinase I homolog hhp1 OS=Schizosaccharomyces pombe (strain 972 / ATCC 24843) OX=284812 GN=hhp1 PE=2 SV=1	86.2
F23a000390.1	480	TVY62156.1	Polyphosphatidylinositol phosphatase INP52 [Fusarium oxysporum f. sp. cubense]	98.8	_	_	_
F23a000391.1	392	RKK69698.1	cAMP-dependent protein kinase catalytic subunit PRKX [Fusarium oxysporum]	98	sp|P34099|KAPC_DICDI	cAMP-dependent protein kinase catalytic subunit OS=Dictyostelium discoideum OX=44689 GN=pkaC PE=1 SV=2	48.5
F23a000392.1	1125	TVY60946.1	putative GTPase-activating protein [Fusarium oxysporum f. sp. cubense]	99.4	sp|C8VDQ4|GYP2_EMENI	Putative GTPase-activating protein AN11010 OS=Emericella nidulans (strain FGSC A4 / ATCC 38163 / CBS 112.46 / NRRL 194 / M139) OX=227321 GN=AN11010 PE=4 SV=1	63.3
F23a000393.1	258	KNA98843.1	3-oxoacyl-[acyl-carrier protein] reductase [Fusarium oxysporum f. sp. lycopersici 4287]	98.1	sp|P21158|CSGA_MYXXA	C-factor OS=Myxococcus xanthus OX=34 GN=csgA PE=1 SV=1	30.6
F23a000394.1	525	TVY60950.1	Protein PAL1 [Fusarium oxysporum f. sp. cubense]	97.7	sp|Q05518|PAL1_YEAST	Protein PAL1 OS=Saccharomyces cerevisiae (strain ATCC 204508 / S288c) OX=559292 GN=PAL1 PE=1 SV=1	39.6
F23a000395.1	574	RBR17649.1	hypothetical protein FVER53590_01935 [Fusarium verticillioides]	91	sp|Q02772|PT191_YEAST	Mitochondrial protein PET191 OS=Saccharomyces cerevisiae (strain ATCC 204508 / S288c) OX=559292 GN=PET191 PE=1 SV=1	47
F23a000396.1	416	TVY62160.1	Bis(5'-nucleosyl)-tetraphosphatase, symmetrical [Fusarium oxysporum f. sp. cubense]	98.6	sp|Q3JBF6|APAH_NITOC	Bis(5'-nucleosyl)-tetraphosphatase, symmetrical OS=Nitrosococcus oceani (strain ATCC 19707 / BCRC 17464 / NCIMB 11848 / C-107) OX=323261 GN=apaH PE=3 SV=1	32.1
F23a000397.1	323	PNP82473.1	hypothetical protein FNYG_04182 [Fusarium nygamai]	100	sp|A0A075DVI9|TAL1_GIBIN	Transaldolase OS=Gibberella intermedia OX=948311 GN=FPRO05_10296 PE=1 SV=1	99.7
F23a000398.1	919	TVY61529.1	Staphylococcal nuclease domain-containing protein 1 [Fusarium oxysporum f. sp. cubense]	99.4	sp|Q9Y7U7|SND1_SCHPO	Staphylococcal nuclease domain-containing protein 1 OS=Schizosaccharomyces pombe (strain 972 / ATCC 24843) OX=284812 GN=snd1 PE=1 SV=1	36.4
F23a000399.1	154	EWG38836.1	copper/zinc superoxide dismutase [Fusarium verticillioides 7600]	99.4	sp|Q96VL0|SODC_CLAP2	Superoxide dismutase [Cu-Zn] OS=Claviceps purpurea (strain 20.1) OX=1111077 GN=SOD1 PE=3 SV=3	90.9
F23a000400.1	1121	TXC06591.1	hypothetical protein FocTR4_00009951 [Fusarium oxysporum f. sp. cubense]	96.4	_	_	_
F23a000401.1	2403	RKK69708.1	Myosin type-2 heavy chain 1 [Fusarium oxysporum]	95.8	sp|Q9USI6|MYO2_SCHPO	Myosin type-2 heavy chain 1 OS=Schizosaccharomyces pombe (strain 972 / ATCC 24843) OX=284812 GN=myo2 PE=1 SV=1	54.3
F23a000402.1	212	RYC85389.1	hypothetical protein BFJ63_vAg11719 [Fusarium oxysporum f. sp. narcissi]	98.1	_	_	_
F23a000403.1	243	TXC06588.1	hypothetical protein FocTR4_00009954 [Fusarium oxysporum f. sp. cubense]	98.4	_	_	_
F23a000404.1	1174	SCO86626.1	probable RNA-dependent RNA polymerase (RdRP) SAD-1 [Fusarium oxysporum]	95.3	sp|O14227|RDP1_SCHPO	RNA-dependent RNA polymerase 1 OS=Schizosaccharomyces pombe (strain 972 / ATCC 24843) OX=284812 GN=rdp1 PE=1 SV=1	36.4
F23a000404.2	588	SCO86626.1	probable RNA-dependent RNA polymerase (RdRP) SAD-1 [Fusarium oxysporum]	94.8	sp|O14227|RDP1_SCHPO	RNA-dependent RNA polymerase 1 OS=Schizosaccharomyces pombe (strain 972 / ATCC 24843) OX=284812 GN=rdp1 PE=1 SV=1	38.2
F23a000405.1	585	RYC85413.1	D-lactate dehydrogenase [cytochrome] [Fusarium oxysporum f. sp. narcissi]	98.8	sp|Q12627|DLD1_KLULA	D-lactate dehydrogenase [cytochrome], mitochondrial OS=Kluyveromyces lactis (strain ATCC 8585 / CBS 2359 / DSM 70799 / NBRC 1267 / NRRL Y-1140 / WM37) OX=284590 GN=DLD1 PE=3 SV=2	47.8
F23a000406.1	261	CVK91088.1	probable ribosomal protein S4.e, cytosolic [Fusarium mangiferae]	100	sp|O59950|RS4_YARLI	40S ribosomal protein S4 OS=Yarrowia lipolytica (strain CLIB 122 / E 150) OX=284591 GN=RPS4 PE=2 SV=1	79.4
F23a000407.1	582	KNA98867.1	hypothetical protein FOXG_03084 [Fusarium oxysporum f. sp. lycopersici 4287]	93.6	sp|Q6C9I6|TAY1_YARLI	telomere-associated protein 1 OS=Yarrowia lipolytica (strain CLIB 122 / E 150) OX=284591 GN=TAY1 PE=1 SV=1	30.3
F23a000408.1	529	TVY62220.1	Fumarate hydratase [Fusarium oxysporum f. sp. cubense]	99.8	sp|P55250|FUMH_RHIOR	Fumarate hydratase, mitochondrial OS=Rhizopus oryzae OX=64495 GN=FUMR PE=3 SV=1	69.7
F23a000409.1	155	TVY62223.1	hypothetical protein Focb16_v013371 [Fusarium oxysporum f. sp. cubense]	98.1	_	_	_
F23a000410.1	724	SCO86632.1	uncharacterized protein FRV6_10759 [Fusarium oxysporum]	97.7	_	_	_
F23a000411.1	125	_	_	_	_	_	_
F23a000412.1	556	TXC05923.1	hypothetical protein FocTR4_00009962 [Fusarium oxysporum f. sp. cubense]	100	sp|Q9WU34|SEPT3_RAT	Neuronal-specific septin-3 OS=Rattus norvegicus OX=10116 GN=Septin3 PE=1 SV=2	21.8
F23a000413.1	650	TVY62206.1	ABC1 family protein [Fusarium oxysporum f. sp. cubense]	99.8	sp|A0A179HKZ8|LCSO_PURLI	ABC1 family protein lscO OS=Purpureocillium lilacinum OX=33203 GN=lcsO PE=2 SV=1	42.4
F23a000414.1	689	TVY62207.1	pH-response regulator protein palI/prr-5 [Fusarium oxysporum f. sp. cubense]	95.8	sp|Q51MB1|PALI_MAGO7	pH-response regulator protein palI/RIM9 OS=Magnaporthe oryzae (strain 70-15 / ATCC MYA-4617 / FGSC 8958) OX=242507 GN=RIM9 PE=3 SV=1	52
F23a000415.1	546	SCO86636.1	uncharacterized protein FRV6_10763 [Fusarium oxysporum]	97.4	_	_	_
F23a000416.1	413	EWY88284.1	ethanolaminephosphotransferase [Fusarium oxysporum NRRL 32931]	99.8	sp|O13901|YF3A_SCHPO	Uncharacterized CDP-alcohol phosphatidyltransferase class-I family protein C22A12.10 OS=Schizosaccharomyces pombe (strain 972 / ATCC 24843) OX=284812 GN=SPAC22A12.10 PE=3 SV=1	41.9
F23a000417.1	303	TVY62076.1	Fluconazole resistance protein 3 [Fusarium oxysporum f. sp. cubense]	99.3	sp|Q8X229|FCR3_CANAX	Fluconazole resistance protein 3 OS=Candida albicans OX=5476 GN=FCR3 PE=3 SV=1	38.6
F23a000418.1	126	_	_	_	_	_	_
F23a000419.1	582	TVY62077.1	Aspartate--tRNA ligase [Fusarium oxysporum f. sp. cubense]	98.8	sp|P04802|SYDC_YEAST	Aspartate--tRNA ligase, cytoplasmic OS=Saccharomyces cerevisiae (strain ATCC 204508 / S288c) OX=559292 GN=DPS1 PE=1 SV=3	49.8
F23a000420.1	1396	KNA98885.1	regulatory associated protein-mTOR [Fusarium oxysporum f. sp. lycopersici 4287]	99.6	sp|P87141|MIP1_SCHPO	Target of rapamycin complex 1 subunit mip1 OS=Schizosaccharomyces pombe (strain 972 / ATCC 24843) OX=284812 GN=mip1 PE=1 SV=1	47.7
F23a000421.1	1455	EWY88292.1	hypothetical protein FOYG_09549 [Fusarium oxysporum NRRL 32931]	99	sp|P87061|TEA1_SCHPO	Tip elongation aberrant protein 1 OS=Schizosaccharomyces pombe (strain 972 / ATCC 24843) OX=284812 GN=tea1 PE=1 SV=1	38.5
F23a000422.1	1123	TXC06638.1	hypothetical protein FocTR4_00009971 [Fusarium oxysporum f. sp. cubense]	98.3	sp|O13710|SMC5_SCHPO	Structural maintenance of chromosomes protein 5 OS=Schizosaccharomyces pombe (strain 972 / ATCC 24843) OX=284812 GN=smc5 PE=1 SV=3	28.9
F23a000423.1	1219	TXC06641.1	hypothetical protein FocTR4_00009972 [Fusarium oxysporum f. sp. cubense]	98.7	sp|Q5AG71|HSL1_CANAL	Serine/threonine-protein kinase HSL1 OS=Candida albicans (strain SC5314 / ATCC MYA-2876) OX=237561 GN=HSL1 PE=1 SV=2	45.1
F23a000424.1	542	TVY61052.1	Malate synthase, glyoxysomal [Fusarium oxysporum f. sp. cubense]	100	sp|P28345|MASY_NEUCR	Malate synthase, glyoxysomal OS=Neurospora crassa (strain ATCC 24698 / 74-OR23-1A / CBS 708.71 / DSM 1257 / FGSC 987) OX=367110 GN=acu-9 PE=3 SV=2	86.9
F23a000425.1	373	RKK73749.1	hypothetical protein BFJ69_g9043 [Fusarium oxysporum]	97.3	_	_	_
F23a000426.1	67	_	_	_	_	_	_
F23a000427.1	195	TXC06637.1	hypothetical protein FocTR4_00009978 [Fusarium oxysporum f. sp. cubense]	100	sp|Q4WYN3|CRMD_ASPFU	Putative copper transporter crmD OS=Neosartorya fumigata (strain ATCC MYA-4609 / Af293 / CBS 101355 / FGSC A1100) OX=330879 GN=crmD PE=2 SV=1	28
F23a000428.1	107	SCO34415.1	uncharacterized protein FFNC_03814 [Fusarium fujikuroi]	88.9	_	_	_
F23a000429.1	222	TVY61631.1	Transcription factor of morphogenesis MCM1 [Fusarium oxysporum f. sp. cubense]	100	sp|Q5AFP3|MCM1_CANAL	Transcription factor of morphogenesis MCM1 OS=Candida albicans (strain SC5314 / ATCC MYA-2876) OX=237561 GN=MCM1 PE=1 SV=1	79.6
F23a000430.1	224	TVY61630.1	hypothetical protein Focb16_v013389 [Fusarium oxysporum f. sp. cubense]	100	_	_	_
F23a000431.1	514	RKK73737.1	putative D-arabinono-1,4-lactone oxidase [Fusarium oxysporum]	98.8	sp|Q7SGY1|ALO_NEUCR	Putative D-arabinono-1,4-lactone oxidase OS=Neurospora crassa (strain ATCC 24698 / 74-OR23-1A / CBS 708.71 / DSM 1257 / FGSC 987) OX=367110 GN=alo-1 PE=3 SV=1	59.8
F23a000432.1	339	EXL87999.1	lipoyl(octanoyl) transferase [Fusarium oxysporum f. sp. conglutinans race 2 54008]	97.1	sp|B2HHL3|LIPB_MYCMM	Octanoyltransferase OS=Mycobacterium marinum (strain ATCC BAA-535 / M) OX=216594 GN=lipB PE=3 SV=1	39.5
F23a000433.1	249	EWY88316.1	hypothetical protein FOYG_09565 [Fusarium oxysporum NRRL 32931]	97.6	_	_	_
F23a000434.1	654	TVY61428.1	MAP kinase kinase PBS2 [Fusarium oxysporum f. sp. cubense]	98.6	sp|P33886|WIS1_SCHPO	Protein kinase wis1 OS=Schizosaccharomyces pombe (strain 972 / ATCC 24843) OX=284812 GN=wis1 PE=1 SV=1	40.7
F23a000435.1	567	SCO86655.1	related to ZSP1 Zinc Sensitive Phenotype 1 [Fusarium oxysporum]	98.9	sp|O14197|YDQ4_SCHPO	Uncharacterized transporter C5D6.04 OS=Schizosaccharomyces pombe (strain 972 / ATCC 24843) OX=284812 GN=SPAC5D6.04 PE=3 SV=1	35.6
F23a000436.1	230	TVY62142.1	Pyridoxamine 5'-phosphate oxidase-like protein [Fusarium oxysporum f. sp. cubense]	100	sp|Q06199|YL456_YEAST	Pyridoxamine 5'-phosphate oxidase YLR456W homolog OS=Saccharomyces cerevisiae (strain ATCC 204508 / S288c) OX=559292 GN=YLR456W PE=1 SV=1	27.7
F23a000437.1	733	SCO86657.1	probable methylcrotonoyl-CoA carboxylase biotin carboxylase chain [Fusarium oxysporum]	99.6	sp|Q96RQ3|MCCA_HUMAN	Methylcrotonoyl-CoA carboxylase subunit alpha, mitochondrial OS=Homo sapiens OX=9606 GN=MCCC1 PE=1 SV=3	46.3
F23a000438.1	321	SCO86658.1	uncharacterized protein FRV6_10785 [Fusarium oxysporum]	100	_	_	_
F23a000439.1	363	RKL28921.1	hypothetical protein BFJ72_g12296 [Fusarium proliferatum]	91.5	_	_	_
F23a000440.1	423	KNA98927.1	hypothetical protein FOXG_03113 [Fusarium oxysporum f. sp. lycopersici 4287]	99.5	_	_	_
F23a000441.1	3053	TXC06864.1	hypothetical protein FocTR4_00009994, partial [Fusarium oxysporum f. sp. cubense]	98.6	sp|Q02099|RAD3_SCHPO	Protein kinase rad3 OS=Schizosaccharomyces pombe (strain 972 / ATCC 24843) OX=284812 GN=rad3 PE=1 SV=2	31.5
F23a000442.1	313	EXM34748.1	hypothetical protein FOTG_01466 [Fusarium oxysporum f. sp. vasinfectum 25433]	96.1	_	_	_
F23a000443.1	76	TVY61771.1	hypothetical protein Focb16_v013402 [Fusarium oxysporum f. sp. cubense]	100	_	_	_
F23a000444.1	463	TVY61640.1	Pantothenate kinase [Fusarium oxysporum f. sp. cubense]	99.8	sp|O74962|PANK_SCHPO	Pantothenate kinase OS=Schizosaccharomyces pombe (strain 972 / ATCC 24843) OX=284812 GN=SPBC4B4.01c PE=1 SV=1	55.3
F23a000445.1	431	TXC06856.1	hypothetical protein FocTR4_00009998 [Fusarium oxysporum f. sp. cubense]	88.9	_	_	_
F23a000446.1	241	TXC06855.1	hypothetical protein FocTR4_00009999 [Fusarium oxysporum f. sp. cubense]	98.3	sp|P87242|YC0H_SCHPO	HD domain-containing protein C4G3.17 OS=Schizosaccharomyces pombe (strain 972 / ATCC 24843) OX=284812 GN=SPCC4G3.17 PE=3 SV=1	42.6
F23a000447.1	167	TXC05650.1	hypothetical protein FocTR4_00010000 [Fusarium oxysporum f. sp. cubense]	99.4	sp|Q9Y8B8|PRX5_PENCI	Peroxiredoxin Pen c 3 OS=Penicillium citrinum OX=5077 PE=1 SV=1	57.6
F23a000448.1	160	RBR22300.1	hypothetical protein FVER53590_01987 [Fusarium verticillioides]	100	sp|Q7SDU2|RL24_NEUCR	60S ribosomal protein L24 OS=Neurospora crassa (strain ATCC 24698 / 74-OR23-1A / CBS 708.71 / DSM 1257 / FGSC 987) OX=367110 GN=rpl-24 PE=3 SV=1	89.9
F23a000449.1	413	RKK73727.1	hypothetical protein BFJ69_g9021 [Fusarium oxysporum]	97.8	sp|O42912|TAD1_SCHPO	tRNA-specific adenosine deaminase 1 OS=Schizosaccharomyces pombe (strain 972 / ATCC 24843) OX=284812 GN=SPBC16A3.06 PE=3 SV=1	32.9
F23a000450.1	164	TVY61121.1	Nascent polypeptide-associated complex subunit beta [Fusarium oxysporum f. sp. cubense]	100	sp|Q4I283|NACB_GIBZE	Nascent polypeptide-associated complex subunit beta OS=Gibberella zeae (strain PH-1 / ATCC MYA-4620 / FGSC 9075 / NRRL 31084) OX=229533 GN=EGD1 PE=3 SV=3	91.3
F23a000451.1	123	EWG38925.1	hypothetical protein FVEG_01990 [Fusarium verticillioides 7600]	97.6	sp|Q7SDU5|CBP4_NEUCR	Assembly factor cbp-4 OS=Neurospora crassa (strain ATCC 24698 / 74-OR23-1A / CBS 708.71 / DSM 1257 / FGSC 987) OX=367110 GN=cbp-4 PE=3 SV=1	75.6
F23a000452.1	939	TXC05645.1	hypothetical protein FocTR4_00010005 [Fusarium oxysporum f. sp. cubense]	98.2	sp|Q09897|CHR3_SCHPO	Chitin synthase regulatory factor 3 OS=Schizosaccharomyces pombe (strain 972 / ATCC 24843) OX=284812 GN=chr3 PE=1 SV=1	36.5
F23a000453.1	732	TVY62044.1	Protein HOL1 [Fusarium oxysporum f. sp. cubense]	96.5	sp|O94343|YHMA_SCHPO	Uncharacterized MFS-type transporter C1271.10c OS=Schizosaccharomyces pombe (strain 972 / ATCC 24843) OX=284812 GN=SPBC1271.10c PE=1 SV=1	28.5
F23a000454.1	186	CVK91042.1	uncharacterized protein FMAN_09189 [Fusarium mangiferae]	98.9	_	_	_
F23a000455.1	267	EWY88362.1	hypothetical protein FOYG_09592 [Fusarium oxysporum NRRL 32931]	98.5	_	_	_
F23a000456.1	94	CVK91040.1	probable ribosomal protein L37.e.A, cytosolic [Fusarium mangiferae]	100	sp|Q9C0T1|RL37_EMENI	60S ribosomal protein L37 OS=Emericella nidulans (strain FGSC A4 / ATCC 38163 / CBS 112.46 / NRRL 194 / M139) OX=227321 GN=rpl37 PE=3 SV=1	84.1
F23a000457.1	799	TVY61133.1	Sexual differentiation process protein isp4 [Fusarium oxysporum f. sp. cubense]	99.9	sp|P40900|ISP4_SCHPO	Sexual differentiation process protein isp4 OS=Schizosaccharomyces pombe (strain 972 / ATCC 24843) OX=284812 GN=isp4 PE=2 SV=2	49.3
F23a000458.1	251	TVY62048.1	Ubiquitin carboxyl-terminal hydrolase isozyme L3 [Fusarium oxysporum f. sp. cubense]	98.8	sp|P35127|UBL1_YEAST	Ubiquitin carboxyl-terminal hydrolase YUH1 OS=Saccharomyces cerevisiae (strain ATCC 204508 / S288c) OX=559292 GN=YUH1 PE=1 SV=1	32.4
F23a000459.1	722	RYC85812.1	hypothetical protein BFJ63_vAg11334 [Fusarium oxysporum f. sp. narcissi]	98.5	sp|Q9Y7P6|MUG72_SCHPO	Meiotically up-regulated gene 72 protein OS=Schizosaccharomyces pombe (strain 972 / ATCC 24843) OX=284812 GN=mug72 PE=1 SV=1	36.7
F23a000460.1	299	SCO86683.1	uncharacterized protein FRV6_10810 [Fusarium oxysporum]	98.7	_	_	_
F23a000461.1	89	RKL20768.1	hypothetical protein BFJ68_g2768 [Fusarium oxysporum]	80.9	_	_	_
F23a000462.1	434	TVY61589.1	ATP-dependent RNA helicase SUB2 [Fusarium oxysporum f. sp. cubense]	100	sp|Q2H4D0|SUB2_CHAGB	ATP-dependent RNA helicase SUB2 OS=Chaetomium globosum (strain ATCC 6205 / CBS 148.51 / DSM 1962 / NBRC 6347 / NRRL 1970) OX=306901 GN=SUB2 PE=3 SV=1	87.1
F23a000463.1	694	TVY61575.1	G1/S-specific cyclin pas1 [Fusarium oxysporum f. sp. cubense]	97.1	sp|P87049|CGP1_SCHPO	G1/S-specific cyclin pas1 OS=Schizosaccharomyces pombe (strain 972 / ATCC 24843) OX=284812 GN=pas1 PE=2 SV=3	34.8
F23a000464.1	333	TXC05713.1	hypothetical protein FocTR4_00010020 [Fusarium oxysporum f. sp. cubense]	96.9	_	_	_
F23a000465.1	502	RKL20765.1	Mitochondrial inner membrane magnesium transporter MRS2 [Fusarium oxysporum]	99.6	sp|Q4I298|MRS2_GIBZE	Mitochondrial inner membrane magnesium transporter MRS2 OS=Gibberella zeae (strain PH-1 / ATCC MYA-4620 / FGSC 9075 / NRRL 31084) OX=229533 GN=MRS2 PE=3 SV=2	85.6
F23a000466.1	73	TVY61581.1	hypothetical protein Focb16_v013427 [Fusarium oxysporum f. sp. cubense]	100	_	_	_
F23a000467.1	937	TVY62168.1	DNA repair protein rad16 [Fusarium oxysporum f. sp. cubense]	99.6	sp|P36617|RAD16_SCHPO	DNA repair protein rad16 OS=Schizosaccharomyces pombe (strain 972 / ATCC 24843) OX=284812 GN=rad16 PE=1 SV=2	43.2
F23a000468.1	620	RKL28903.1	hypothetical protein BFJ72_g12278 [Fusarium proliferatum]	99.2	sp|Q12446|LAS17_YEAST	Proline-rich protein LAS17 OS=Saccharomyces cerevisiae (strain ATCC 204508 / S288c) OX=559292 GN=LAS17 PE=1 SV=1	59.2
F23a000469.1	158	CVK91023.1	probable eukaryotic translation initiation factor 1a [Fusarium mangiferae]	100	sp|P47815|IF1A_WHEAT	Eukaryotic translation initiation factor 1A OS=Triticum aestivum OX=4565 PE=1 SV=2	64.8
F23a000470.1	400	EWY88417.1	hypothetical protein FOYG_09613 [Fusarium oxysporum NRRL 32931]	97	sp|Q92357|CFR1_SCHPO	Cell fusion protein cfr1 OS=Schizosaccharomyces pombe (strain 972 / ATCC 24843) OX=284812 GN=cfr1 PE=3 SV=1	45.8
F23a000471.1	272	RKK60530.1	hypothetical protein BFJ67_g2095 [Fusarium oxysporum f. sp. cepae]	98.2	_	_	_
F23a000472.1	815	EWZ87827.1	hypothetical protein FOWG_09527 [Fusarium oxysporum f. sp. lycopersici MN25]	88	_	_	_
F23a000473.1	2080	EXM34823.1	hypothetical protein FOTG_01503 [Fusarium oxysporum f. sp. vasinfectum 25433]	97	sp|Q00416|SEN1_YEAST	Helicase SEN1 OS=Saccharomyces cerevisiae (strain ATCC 204508 / S288c) OX=559292 GN=SEN1 PE=1 SV=2	26.8
F23a000474.1	486	SCO86700.1	uncharacterized protein FRV6_10827 [Fusarium oxysporum]	97.7	_	_	_
F23a000475.1	605	TXC06487.1	hypothetical protein FocTR4_00010033 [Fusarium oxysporum f. sp. cubense]	95.9	sp|Q59606|MTF7_NEIGO	Modification methylase NgoFVII OS=Neisseria gonorrhoeae OX=485 GN=ngoFVIIM PE=3 SV=1	26
F23a000476.1	799	RKL20662.1	hypothetical protein BFJ68_g2665 [Fusarium oxysporum]	97.5	_	_	_
F23a000477.1	598	ENH61902.1	Zinc finger transcription factor ace1 [Fusarium oxysporum f. sp. cubense race 1]	95.5	_	_	_
F23a000478.1	245	TVY62181.1	Exosome complex component RRP40 [Fusarium oxysporum f. sp. cubense]	99.6	sp|O13903|RRP40_SCHPO	Exosome complex component rrp40 OS=Schizosaccharomyces pombe (strain 972 / ATCC 24843) OX=284812 GN=rrp40 PE=3 SV=1	35.5
F23a000479.1	563	TVY61781.1	Ribosome-associated complex subunit SSZ1 [Fusarium oxysporum f. sp. cubense]	99.1	sp|P38788|SSZ1_YEAST	Ribosome-associated complex subunit SSZ1 OS=Saccharomyces cerevisiae (strain ATCC 204508 / S288c) OX=559292 GN=SSZ1 PE=1 SV=2	42.8
F23a000480.1	422	EXM09276.1	hypothetical protein FOIG_02156 [Fusarium oxysporum f. sp. cubense tropical race 4 54006]	98.1	sp|O60082|YQK8_SCHPO	Uncharacterized protein C1494.08c OS=Schizosaccharomyces pombe (strain 972 / ATCC 24843) OX=284812 GN=SPCC1494.08c PE=4 SV=1	28.3
F23a000481.1	71	RBR10774.1	hypothetical protein FVER53590_29923 [Fusarium verticillioides]	100	_	_	_
F23a000482.1	908	RKK75692.1	hypothetical protein BFJ69_g7567 [Fusarium oxysporum]	97	sp|P41812|POP1_YEAST	Ribonucleases P/MRP protein subunit POP1 OS=Saccharomyces cerevisiae (strain ATCC 204508 / S288c) OX=559292 GN=POP1 PE=1 SV=1	24.3
F23a000483.1	158	RKL11145.1	hypothetical protein BFJ71_g591 [Fusarium oxysporum]	98.1	_	_	_
F23a000484.1	339	SCN84729.1	uncharacterized protein FFC1_04664 [Fusarium fujikuroi]	88.8	_	_	_
F23a000485.1	577	ENH61895.1	hypothetical protein FOC1_g10014848 [Fusarium oxysporum f. sp. cubense race 1]	81.7	_	_	_
F23a000486.1	769	TVY61349.1	RHO GTPase-activating protein RGD1 [Fusarium oxysporum f. sp. cubense]	96.5	sp|Q6ZUM4|RHG27_HUMAN	Rho GTPase-activating protein 27 OS=Homo sapiens OX=9606 GN=ARHGAP27 PE=1 SV=3	38.1
F23a000487.1	1519	TXC05773.1	hypothetical protein FocTR4_00010044 [Fusarium oxysporum f. sp. cubense]	99.3	sp|Q7SGG0|SRB8_NEUCR	Mediator of RNA polymerase II transcription subunit 12 OS=Neurospora crassa (strain ATCC 24698 / 74-OR23-1A / CBS 708.71 / DSM 1257 / FGSC 987) OX=367110 GN=srb8 PE=3 SV=1	41.8
F23a000488.1	280	PNP82557.1	hypothetical protein FNYG_04266 [Fusarium nygamai]	98.2	_	_	_
F23a000489.1	662	TVY61481.1	Serine/threonine-protein kinase sid2 [Fusarium oxysporum f. sp. cubense]	99.7	sp|Q09898|SID2_SCHPO	Serine/threonine-protein kinase sid2 OS=Schizosaccharomyces pombe (strain 972 / ATCC 24843) OX=284812 GN=sid2 PE=1 SV=1	52.4
F23a000490.1	956	EXK34252.1	nitrogen regulatory protein areA [Fusarium oxysporum f. sp. melonis 26406]	98.6	sp|P78688|AREA_GIBFU	Nitrogen regulatory protein areA OS=Gibberella fujikuroi OX=5127 GN=AREA PE=3 SV=1	96.1
F23a000491.1	273	SCO86717.1	uncharacterized protein FRV6_10844 [Fusarium oxysporum]	80.6	_	_	_
F23a000492.1	522	CVK90988.1	related to serine/threonine protein kinase [Fusarium mangiferae]	100	sp|Q8QZV4|ST32C_MOUSE	Serine/threonine-protein kinase 32C OS=Mus musculus OX=10090 GN=Stk32c PE=1 SV=1	39.9
F23a000493.1	140	TXC06533.1	hypothetical protein FocTR4_00010052 [Fusarium oxysporum f. sp. cubense]	95.7	_	_	_
F23a000494.1	198	RKK75632.1	hypothetical protein BFJ69_g7508 [Fusarium oxysporum]	100	_	_	_
F23a000495.1	247	QGI83281.1	hypothetical protein CEK25_010010 [Fusarium fujikuroi]	98.4	sp|P0C5D8|FMP52_CHAGB	Protein FMP52, mitochondrial OS=Chaetomium globosum (strain ATCC 6205 / CBS 148.51 / DSM 1962 / NBRC 6347 / NRRL 1970) OX=306901 GN=FMP52 PE=3 SV=1	58.9
F23a000496.1	210	TVY61475.1	Riboflavin kinase [Fusarium oxysporum f. sp. cubense]	99.5	sp|A4QQ05|RIFK_MAGO7	Riboflavin kinase OS=Magnaporthe oryzae (strain 70-15 / ATCC MYA-4617 / FGSC 8958) OX=242507 GN=FMN1 PE=3 SV=3	61.9
F23a000497.1	639	EXM34878.1	hypothetical protein FOTG_01536 [Fusarium oxysporum f. sp. vasinfectum 25433]	99.5	sp|C7YM38|ACUK_NECH7	Transcription activator of gluconeogenesis NECHADRAFT_59099 OS=Nectria haematococca (strain 77-13-4 / ATCC MYA-4622 / FGSC 9596 / MPVI) OX=660122 GN=NECHADRAFT_59099 PE=3 SV=1	82.5
F23a000498.1	541	RBR04675.1	hypothetical protein FVER53590_26183 [Fusarium verticillioides]	95.6	sp|Q0CJ61|ATB_ASPTN	Efflux pump atB OS=Aspergillus terreus (strain NIH 2624 / FGSC A1156) OX=341663 GN=atB PE=3 SV=1	55.1
F23a000499.1	215	CVK90977.1	uncharacterized protein FMAN_09140 [Fusarium mangiferae]	99.5	sp|B1KZN5|PRMA_CLOBM	Ribosomal protein L11 methyltransferase OS=Clostridium botulinum (strain Loch Maree / Type A3) OX=498214 GN=prmA PE=3 SV=1	27.4
F23a000500.1	700	TXC05815.1	hypothetical protein FocTR4_00010063 [Fusarium oxysporum f. sp. cubense]	98.3	sp|A1DMX4|EXGD_NEOFI	Probable glucan 1,3-beta-glucosidase D OS=Neosartorya fischeri (strain ATCC 1020 / DSM 3700 / CBS 544.65 / FGSC A1164 / JCM 1740 / NRRL 181 / WB 181) OX=331117 GN=exgD PE=3 SV=1	57.9
F23a000501.1	404	TVY61622.1	2-oxoisovalerate dehydrogenase subunit beta [Fusarium oxysporum f. sp. cubense]	100	sp|Q55FN7|ODBB_DICDI	2-oxoisovalerate dehydrogenase subunit beta, mitochondrial OS=Dictyostelium discoideum OX=44689 GN=bkdB PE=3 SV=1	60.3
F23a000502.1	273	RYC90343.1	F-actin-capping protein subunit alpha [Fusarium oxysporum f. sp. narcissi]	100	sp|Q4I2D7|CAPZA_GIBZE	F-actin-capping protein subunit alpha OS=Gibberella zeae (strain PH-1 / ATCC MYA-4620 / FGSC 9075 / NRRL 31084) OX=229533 GN=CAP1 PE=3 SV=1	93.4
F23a000503.1	141	TXC05810.1	hypothetical protein FocTR4_00010065 [Fusarium oxysporum f. sp. cubense]	99.3	sp|Q9P5L0|CYB5_NEUCR	Probable cytochrome b5 OS=Neurospora crassa (strain ATCC 24698 / 74-OR23-1A / CBS 708.71 / DSM 1257 / FGSC 987) OX=367110 GN=B23L21.190 PE=3 SV=2	60.3
F23a000504.1	304	TXC05813.1	hypothetical protein FocTR4_00010066 [Fusarium oxysporum f. sp. cubense]	100	sp|P36145|T2EB_YEAST	Transcription initiation factor IIE subunit beta OS=Saccharomyces cerevisiae (strain ATCC 204508 / S288c) OX=559292 GN=TFA2 PE=1 SV=3	37.6
F23a000505.1	215	CVK90969.1	related to dithiol-disulfide isomerase involved in polyketide biosynthesis [Fusarium mangiferae]	98.1	_	_	_
F23a000506.1	464	SCO86733.1	related to zinc finger protein [Fusarium oxysporum]	98.4	_	_	_
F23a000507.1	84	RBR04676.1	hypothetical protein FVER53590_26184 [Fusarium verticillioides]	71.2	_	_	_
F23a000508.1	439	PNP80808.1	hypothetical protein FNYG_05780 [Fusarium nygamai]	94.8	sp|P87308|LSB5_SCHPO	Protein lsb5 OS=Schizosaccharomyces pombe (strain 972 / ATCC 24843) OX=284812 GN=lsb5 PE=3 SV=1	29.2
F23a000509.1	678	EXM34907.1	methionyl-tRNA synthetase [Fusarium oxysporum f. sp. vasinfectum 25433]	99.1	sp|Q9UUF2|SYMC_SCHPO	Probable methionine--tRNA ligase, cytoplasmic OS=Schizosaccharomyces pombe (strain 972 / ATCC 24843) OX=284812 GN=rar1 PE=3 SV=1	55.6
F23a000510.1	207	TVY61690.1	Phosphatidyl-N-methylethanolamine N-methyltransferase [Fusarium oxysporum f. sp. cubense]	100	sp|Q7S5W9|PLMT_NEUCR	Phosphatidyl-N-methylethanolamine N-methyltransferase OS=Neurospora crassa (strain ATCC 24698 / 74-OR23-1A / CBS 708.71 / DSM 1257 / FGSC 987) OX=367110 GN=chol-2 PE=1 SV=1	66.7
F23a000511.1	487	SCO86737.1	uncharacterized protein FRV6_10864 [Fusarium oxysporum]	94.5	sp|O94355|RTX2_SCHPO	Transcriptional regulatory protein rxt2 OS=Schizosaccharomyces pombe (strain 972 / ATCC 24843) OX=284812 GN=rtx2 PE=1 SV=2	29.4
F23a000512.1	770	EXL78513.1	beta-glucosidase [Fusarium oxysporum f. sp. conglutinans race 2 54008]	99.9	sp|P33363|BGLX_ECOLI	Periplasmic beta-glucosidase OS=Escherichia coli (strain K12) OX=83333 GN=bglX PE=3 SV=2	32.5
F23a000513.1	781	ENH61865.1	Alpha-xylosidase [Fusarium oxysporum f. sp. cubense race 1]	98.1	sp|P31434|XYLS_ECOLI	Alpha-xylosidase OS=Escherichia coli (strain K12) OX=83333 GN=yicI PE=1 SV=2	47
F23a000513.2	377	CVL12684.1	related to glucosidase II, alpha subunit [Fusarium proliferatum]	97.5	sp|Q5AW25|AGDD_EMENI	Alpha-xylosidase OS=Emericella nidulans (strain FGSC A4 / ATCC 38163 / CBS 112.46 / NRRL 194 / M139) OX=227321 GN=agdD PE=1 SV=1	44.7
F23a000514.1	494	RYC90348.1	hypothetical protein BFJ63_vAg6836 [Fusarium oxysporum f. sp. narcissi]	99.2	sp|Q12300|RGT2_YEAST	High-affinity glucose transporter RGT2 OS=Saccharomyces cerevisiae (strain ATCC 204508 / S288c) OX=559292 GN=RGT2 PE=1 SV=1	31.9
F23a000515.1	1089	BAF31848.1	nitrite reductase [Fusarium oxysporum]	99.9	sp|P22944|NIR_EMENI	Nitrite reductase [NAD(P)H] OS=Emericella nidulans (strain FGSC A4 / ATCC 38163 / CBS 112.46 / NRRL 194 / M139) OX=227321 GN=niiA PE=3 SV=2	60
F23a000516.1	182	TXC06563.1	hypothetical protein FocTR4_00010078 [Fusarium oxysporum f. sp. cubense]	98.9	sp|Q6AX45|VPS25_XENLA	Vacuolar protein-sorting-associated protein 25 OS=Xenopus laevis OX=8355 GN=vps25 PE=2 SV=1	36.8
F23a000517.1	851	TVY61790.1	BRCT-containing protein 1 [Fusarium oxysporum f. sp. cubense]	96.5	sp|Q10337|BRC1_SCHPO	BRCT-containing protein 1 OS=Schizosaccharomyces pombe (strain 972 / ATCC 24843) OX=284812 GN=brc1 PE=1 SV=1	23.1
F23a000518.1	549	TXC05874.1	hypothetical protein FocTR4_00010080 [Fusarium oxysporum f. sp. cubense]	97.8	sp|Q4U3Y2|HXK1_ASPFU	Hexokinase-1 OS=Neosartorya fumigata (strain ATCC MYA-4609 / Af293 / CBS 101355 / FGSC A1100) OX=330879 GN=hxkA PE=2 SV=1	41.8
F23a000519.1	426	TXC05873.1	hypothetical protein FocTR4_00010081 [Fusarium oxysporum f. sp. cubense]	98.6	sp|A4FV08|GNPI1_BOVIN	Glucosamine-6-phosphate isomerase 1 OS=Bos taurus OX=9913 GN=GNPDA1 PE=2 SV=1	59.9
F23a000520.1	508	PNP80820.1	hypothetical protein FNYG_05792 [Fusarium nygamai]	98.6	sp|Q05534|PHOG_EMENI	Protein pacG OS=Emericella nidulans (strain FGSC A4 / ATCC 38163 / CBS 112.46 / NRRL 194 / M139) OX=227321 GN=pacG PE=3 SV=3	35
F23a000521.1	444	TVY61948.1	N-acetylglucosamine-6-phosphate deacetylase [Fusarium oxysporum f. sp. cubense]	99.3	sp|Q6P0U0|NAGA_DANRE	N-acetylglucosamine-6-phosphate deacetylase OS=Danio rerio OX=7955 GN=amdhd2 PE=2 SV=1	40
F23a000522.1	928	CZR42291.1	related to beta-N-acetylglucosaminidase [Fusarium proliferatum ET1]	99.1	sp|P40406|NAGZ_BACSU	Beta-hexosaminidase OS=Bacillus subtilis (strain 168) OX=224308 GN=nagZ PE=1 SV=1	27.2
F23a000523.1	983	SCO86749.1	related to myc-type bHLH transcription factor [Fusarium oxysporum]	99	sp|Q9UUD1|SREBP_SCHPO	Sterol regulatory element-binding protein 1 OS=Schizosaccharomyces pombe (strain 972 / ATCC 24843) OX=284812 GN=sre1 PE=1 SV=1	27.7
F23a000523.2	249	SCO49029.1	related to myc-type bHLH transcription factor [Fusarium fujikuroi]	98.8	_	_	_
F23a000524.1	505	TVY61955.1	hypothetical protein Focb16_v013485 [Fusarium oxysporum f. sp. cubense]	99.8	_	_	_
F23a000525.1	1061	RKK75683.1	ATP-dependent DNA helicase srs2 [Fusarium oxysporum]	98.4	sp|Q10213|SRS2_SCHPO	ATP-dependent DNA helicase srs2 OS=Schizosaccharomyces pombe (strain 972 / ATCC 24843) OX=284812 GN=srs2 PE=1 SV=1	38.7
F23a000526.1	441	SCN82235.1	related to 6-HYDROXY-D-NICOTINE OXIDASE [Fusarium fujikuroi]	98.6	sp|A0ST43|CTB5_CERNC	FAD-dependent monooxygenase CTB5 OS=Cercospora nicotianae OX=29003 GN=CTB5 PE=2 SV=1	27.5
F23a000527.1	154	PNP80829.1	hypothetical protein FNYG_05801 [Fusarium nygamai]	98.1	_	_	_
F23a000528.1	581	RKK75682.1	hypothetical protein BFJ69_g7557 [Fusarium oxysporum]	99.8	sp|Q47944|SDH_GLUOY	L-sorbose 1-dehydrogenase OS=Gluconobacter oxydans OX=442 PE=3 SV=1	30.1
F23a000529.1	372	SCO86756.1	related to integral membrane protein PTH11 [Fusarium oxysporum]	98.4	_	_	_
F23a000530.1	708	EXK98879.1	NADPH-ferrihemoprotein reductase [Fusarium oxysporum f. sp. raphani 54005]	96.2	sp|Q4WM67|NCPR_ASPFU	NADPH--cytochrome P450 reductase OS=Neosartorya fumigata (strain ATCC MYA-4609 / Af293 / CBS 101355 / FGSC A1100) OX=330879 GN=cprA PE=1 SV=1	39.9
F23a000531.1	540	RYC90320.1	hypothetical protein BFJ63_vAg6808 [Fusarium oxysporum f. sp. narcissi]	99.2	sp|A0A179H0I7|LCSI_PURLI	Cytochrome P450 monooxygenase lcsI OS=Purpureocillium lilacinum OX=33203 GN=lcsI PE=2 SV=1	28.5
F23a000532.1	653	EXL78478.1	hypothetical protein FOPG_07386 [Fusarium oxysporum f. sp. conglutinans race 2 54008]	98.2	_	_	_
F23a000533.1	530	PNP80835.1	hypothetical protein FNYG_05807 [Fusarium nygamai]	97.6	sp|Q10286|ITR1_SCHPO	Myo-inositol transporter 1 OS=Schizosaccharomyces pombe (strain 972 / ATCC 24843) OX=284812 GN=itr1 PE=3 SV=1	45.5
F23a000534.1	353	CVK90922.1	probable NAD binding Rossmann fold oxidoreductase [Fusarium mangiferae]	100	sp|P40332|IOLX_BACSU	scyllo-inositol 2-dehydrogenase (NAD(+)) OS=Bacillus subtilis (strain 168) OX=224308 GN=iolX PE=1 SV=2	33.9
F23a000535.1	619	KNA99133.1	beta-fructofuranosidase [Fusarium oxysporum f. sp. lycopersici 4287]	99	_	_	_
F23a000536.1	94	TVY61306.1	hypothetical protein Focb16_v013498 [Fusarium oxysporum f. sp. cubense]	100	_	_	_
F23a000537.1	351	KNA99138.1	hypothetical protein FOXG_03214 [Fusarium oxysporum f. sp. lycopersici 4287]	98.9	_	_	_
F23a000538.1	698	TVY61556.1	Uncharacterized protein Focb16_v013500 [Fusarium oxysporum f. sp. cubense]	99.6	sp|P87132|YFK5_SCHPO	Uncharacterized protein C167.05 OS=Schizosaccharomyces pombe (strain 972 / ATCC 24843) OX=284812 GN=SPAC167.05 PE=1 SV=2	37.2
F23a000539.1	634	TVY62098.1	Vegetative incompatibility protein HET-E-1 [Fusarium oxysporum f. sp. cubense]	99.8	sp|Q00808|HETE1_PODAS	Vegetative incompatibility protein HET-E-1 OS=Podospora anserina OX=5145 GN=HET-E1 PE=4 SV=1	45.7
F23a000540.1	558	EXM09372.1	hypothetical protein FOIG_02221 [Fusarium oxysporum f. sp. cubense tropical race 4 54006]	98.6	_	_	_
F23a000541.1	782	CVK90912.1	probable PAB1-mRNA polyadenylate-binding protein [Fusarium mangiferae]	99.9	sp|A4QUF0|PABP_MAGO7	Polyadenylate-binding protein, cytoplasmic and nuclear OS=Magnaporthe oryzae (strain 70-15 / ATCC MYA-4617 / FGSC 8958) OX=242507 GN=PAB1 PE=3 SV=1	74.5
F23a000542.1	1146	TVY61560.1	putative E3 ubiquitin protein ligase [Fusarium oxysporum f. sp. cubense]	97.7	sp|Q1K9C4|YFK7_SCHPO	Probable E3 ubiquitin protein ligase C167.07c OS=Schizosaccharomyces pombe (strain 972 / ATCC 24843) OX=284812 GN=SPAC167.07c PE=2 SV=1	38.5
F23a000543.1	517	RKK80023.1	Meiotically up-regulated gene 157 protein [Fusarium oxysporum]	98.5	sp|Q10449|MU157_SCHPO	Meiotically up-regulated gene 157 protein OS=Schizosaccharomyces pombe (strain 972 / ATCC 24843) OX=284812 GN=mug157 PE=1 SV=1	45.8
F23a000544.1	634	TVY61558.1	putative electron transfer flavoprotein-ubiquinone oxidoreductase [Fusarium oxysporum f. sp. cubense]	99.5	sp|Q08822|ETFD_YEAST	Probable electron transfer flavoprotein-ubiquinone oxidoreductase, mitochondrial OS=Saccharomyces cerevisiae (strain ATCC 204508 / S288c) OX=559292 GN=CIR2 PE=1 SV=1	55.9
F23a000545.1	254	TXC06691.1	hypothetical protein FocTR4_00010111 [Fusarium oxysporum f. sp. cubense]	100	sp|Q12731|TBP_EMENI	TATA-box-binding protein OS=Emericella nidulans (strain FGSC A4 / ATCC 38163 / CBS 112.46 / NRRL 194 / M139) OX=227321 GN=tbpA PE=2 SV=1	79.9
F23a000546.1	473	TVY61540.1	L-pipecolate oxidase [Fusarium oxysporum f. sp. cubense]	98.3	sp|B8NI25|IMQH_ASPFN	Amino acid oxidase imqH OS=Aspergillus flavus (strain ATCC 200026 / FGSC A1120 / NRRL 3357 / JCM 12722 / SRRC 167) OX=332952 GN=imqH PE=2 SV=1	31.9
F23a000547.1	225	SCO86775.1	related to glycinamide ribonucleotide transformylase [Fusarium oxysporum]	98.7	sp|Q9UUK7|PUR3_SCHPO	Phosphoribosylglycinamide formyltransferase OS=Schizosaccharomyces pombe (strain 972 / ATCC 24843) OX=284812 GN=ade5 PE=2 SV=1	42.5
F23a000548.1	786	EWY88559.1	hypothetical protein FOYG_09701 [Fusarium oxysporum NRRL 32931]	98	_	_	_
F23a000549.1	73	_	_	_	_	_	_
F23a000550.1	839	RBQ87430.1	hypothetical protein FVER53263_02098 [Fusarium verticillioides]	85.7	sp|Q92258|GRISA_PODAS	Protein GRISEA OS=Podospora anserina OX=5145 GN=grisea PE=3 SV=1	49.2
F23a000551.1	291	PNP80855.1	hypothetical protein FNYG_05827 [Fusarium nygamai]	99.3	_	_	_
F23a000552.1	915	TXC06689.1	hypothetical protein FocTR4_00010119 [Fusarium oxysporum f. sp. cubense]	99.6	sp|P78871|RST2_SCHPO	Zinc finger protein rst2 OS=Schizosaccharomyces pombe (strain 972 / ATCC 24843) OX=284812 GN=rst2 PE=2 SV=2	40.2
F23a000553.1	330	TVY60914.1	Nitronate monooxygenase [Fusarium oxysporum f. sp. cubense]	99.7	sp|Q9I4V0|NQRED_PSEAE	NADH:quinone reductase OS=Pseudomonas aeruginosa (strain ATCC 15692 / DSM 22644 / CIP 104116 / JCM 14847 / LMG 12228 / 1C / PRS 101 / PAO1) OX=208964 GN=PA1024 PE=1 SV=1	52.4
F23a000554.1	608	TVY60935.1	hypothetical protein Focb16_v013518 [Fusarium oxysporum f. sp. cubense]	96.8	_	_	_
F23a000555.1	375	TVY60936.1	hypothetical protein Focb16_v013519 [Fusarium oxysporum f. sp. cubense]	84	_	_	_
F23a000556.1	314	PNP80860.1	hypothetical protein FNYG_05832 [Fusarium nygamai]	88.7	_	_	_
F23a000557.1	1515	RKK80070.1	hypothetical protein BFJ69_g4590 [Fusarium oxysporum]	98.2	sp|Q0U6W8|SSN2_PHANO	Mediator of RNA polymerase II transcription subunit 13 OS=Phaeosphaeria nodorum (strain SN15 / ATCC MYA-4574 / FGSC 10173) OX=321614 GN=SSN2 PE=3 SV=2	24.4
F23a000558.1	651	TXC05950.1	hypothetical protein FocTR4_00010125 [Fusarium oxysporum f. sp. cubense]	99.7	sp|G0S902|NOL10_CHATD	Ribosome biogenesis protein ENP2 OS=Chaetomium thermophilum (strain DSM 1495 / CBS 144.50 / IMI 039719) OX=759272 GN=ENP2 PE=3 SV=2	62.3
F23a000559.1	152	TVY62115.1	hypothetical protein Focb16_v013523 [Fusarium oxysporum f. sp. cubense]	100	_	_	_
F23a000560.1	1127	TVY61626.1	hypothetical protein Focb16_v013524 [Fusarium oxysporum f. sp. cubense]	85.4	_	_	_
F23a000561.1	671	EXK34394.1	alanine transaminase [Fusarium oxysporum f. sp. melonis 26406]	96.3	sp|P52893|ALAM_YEAST	Probable alanine aminotransferase, mitochondrial OS=Saccharomyces cerevisiae (strain ATCC 204508 / S288c) OX=559292 GN=ALT1 PE=1 SV=1	53.4
F23a000562.1	487	TVY62119.1	putative 26S proteasome regulatory subunit rpn7 [Fusarium oxysporum f. sp. cubense]	100	sp|Q10335|RPN7_SCHPO	Probable 26S proteasome regulatory subunit rpn7 OS=Schizosaccharomyces pombe (strain 972 / ATCC 24843) OX=284812 GN=rpn7 PE=2 SV=1	35.6
F23a000563.1	477	TXC06663.1	hypothetical protein FocTR4_00010131 [Fusarium oxysporum f. sp. cubense]	99.8	sp|A4R8D7|MCES_MAGO7	mRNA cap guanine-N7 methyltransferase OS=Magnaporthe oryzae (strain 70-15 / ATCC MYA-4617 / FGSC 8958) OX=242507 GN=ABD1 PE=3 SV=1	68.3
F23a000564.1	627	TVY62121.1	Mitochondrial Rho GTPase 1 [Fusarium oxysporum f. sp. cubense]	99.8	sp|Q4I2W2|GEM1_GIBZE	Mitochondrial Rho GTPase 1 OS=Gibberella zeae (strain PH-1 / ATCC MYA-4620 / FGSC 9075 / NRRL 31084) OX=229533 GN=GEM1 PE=3 SV=1	95.9
F23a000565.1	622	EXM35001.1	hypothetical protein FOTG_01614 [Fusarium oxysporum f. sp. vasinfectum 25433]	99.2	sp|A1DMI8|CREC_NEOFI	Probable catabolite repression protein creC OS=Neosartorya fischeri (strain ATCC 1020 / DSM 3700 / CBS 544.65 / FGSC A1164 / JCM 1740 / NRRL 181 / WB 181) OX=331117 GN=creC PE=3 SV=1	54.4
F23a000566.1	599	TVY60983.1	HECT-type ubiquitin ligase-interacting protein creD [Fusarium oxysporum f. sp. cubense]	99.7	sp|B8N4G0|CRED_ASPFN	Probable HECT-type ubiquitin ligase-interacting protein creD OS=Aspergillus flavus (strain ATCC 200026 / FGSC A1120 / NRRL 3357 / JCM 12722 / SRRC 167) OX=332952 GN=creD PE=3 SV=1	41.9
F23a000567.1	490	TVY60984.1	Cytoskeletal signaling protein slm1 [Fusarium oxysporum f. sp. cubense]	99.2	_	_	_
F23a000568.1	249	RBR03612.1	hypothetical protein FVER53590_02119 [Fusarium verticillioides]	91	_	_	_
F23a000569.1	375	TVY62004.1	Formamidopyrimidine-DNA glycosylase [Fusarium oxysporum f. sp. cubense]	94.7	sp|O80358|FPG_ARATH	Formamidopyrimidine-DNA glycosylase OS=Arabidopsis thaliana OX=3702 GN=FPG1 PE=1 SV=1	39
F23a000570.1	235	SCO11869.1	probable RIB3-3,4-dihydroxy-2-butanone 4-phosphate synthase [Fusarium fujikuroi]	99.6	sp|Q8TG90|RIB3_MAGO7	3,4-dihydroxy-2-butanone 4-phosphate synthase OS=Magnaporthe oryzae (strain 70-15 / ATCC MYA-4617 / FGSC 8958) OX=242507 GN=RIB3 PE=1 SV=1	68.1
F23a000571.1	303	TVY60992.1	Ubiquinone biosynthesis O-methyltransferase [Fusarium oxysporum f. sp. cubense]	98	sp|O93995|COQ3_CANAX	Ubiquinone biosynthesis O-methyltransferase, mitochondrial OS=Candida albicans OX=5476 GN=COQ3 PE=3 SV=1	37.7
F23a000572.1	676	RKK80017.1	Carboxypeptidase S1 A [Fusarium oxysporum]	99	sp|C5FW30|SPCA_ARTOC	Carboxypeptidase S1 homolog A OS=Arthroderma otae (strain ATCC MYA-4605 / CBS 113480) OX=554155 GN=SCPA PE=3 SV=1	41.2
F23a000573.1	393	TXC06402.1	hypothetical protein FocTR4_00010142 [Fusarium oxysporum f. sp. cubense]	98	_	_	_
F23a000574.1	197	KNA99206.1	hypothetical protein FOXG_03254 [Fusarium oxysporum f. sp. lycopersici 4287]	99	sp|Q01371|WC1_NEUCR	White collar 1 protein OS=Neurospora crassa (strain ATCC 24698 / 74-OR23-1A / CBS 708.71 / DSM 1257 / FGSC 987) OX=367110 GN=wc-1 PE=1 SV=2	46.9
F23a000575.1	851	ENH61797.1	Copper transport protein 86 [Fusarium oxysporum f. sp. cubense race 1]	93.5	_	_	_
F23a000576.1	350	PNP80881.1	hypothetical protein FNYG_05853 [Fusarium nygamai]	99.3	sp|C7YLQ3|MTAP_NECH7	S-methyl-5'-thioadenosine phosphorylase OS=Nectria haematococca (strain 77-13-4 / ATCC MYA-4622 / FGSC 9596 / MPVI) OX=660122 GN=NECHADRAFT_67177 PE=3 SV=1	91.9
F23a000577.1	83	_	_	_	_	_	_
F23a000578.1	339	RYC83330.1	hypothetical protein BFJ63_vAg13799 [Fusarium oxysporum f. sp. narcissi]	99.1	sp|B8NR70|DTPB_ASPFN	N-methyltransferase dtpB OS=Aspergillus flavus (strain ATCC 200026 / FGSC A1120 / NRRL 3357 / JCM 12722 / SRRC 167) OX=332952 GN=dtpB PE=1 SV=1	28.8
F23a000579.1	724	TVY61871.1	hypothetical protein Focb16_v013542 [Fusarium oxysporum f. sp. cubense]	97.7	_	_	_
F23a000580.1	313	TVY61870.1	hypothetical protein Focb16_v013543 [Fusarium oxysporum f. sp. cubense]	99	_	_	_
F23a000581.1	432	TXC06228.1	hypothetical protein FocTR4_00010153 [Fusarium oxysporum f. sp. cubense]	99.1	sp|B8NI25|IMQH_ASPFN	Amino acid oxidase imqH OS=Aspergillus flavus (strain ATCC 200026 / FGSC A1120 / NRRL 3357 / JCM 12722 / SRRC 167) OX=332952 GN=imqH PE=2 SV=1	24.4
F23a000582.1	1065	EXL65760.1	sulfite reductase (NADPH) flavoprotein alpha-component [Fusarium oxysporum f. sp. conglutinans race 2 54008]	98.9	sp|P39692|MET10_YEAST	Sulfite reductase [NADPH] flavoprotein component OS=Saccharomyces cerevisiae (strain ATCC 204508 / S288c) OX=559292 GN=MET10 PE=1 SV=2	39.5
F23a000583.1	443	RKL11108.1	Alkaline proteinase [Fusarium oxysporum]	94.4	sp|Q03420|ALP_HYPAT	Alkaline proteinase OS=Hypocrea atroviridis OX=63577 GN=prb1 PE=1 SV=1	40
F23a000584.1	479	RKK80010.1	hypothetical protein BFJ69_g4530 [Fusarium oxysporum]	96	sp|O19105|AAAT_RABIT	Neutral amino acid transporter B(0) OS=Oryctolagus cuniculus OX=9986 GN=SLC1A5 PE=2 SV=1	26.8
F23a000585.1	1112	RYC83321.1	putative copper-transporting ATPase HMA5 [Fusarium oxysporum f. sp. narcissi]	96.8	sp|A3AWA4|HMA5_ORYSJ	Copper-transporting ATPase HMA5 OS=Oryza sativa subsp. japonica OX=39947 GN=HMA5 PE=2 SV=1	33.7
F23a000586.1	386	RBR03630.1	hypothetical protein FVER53590_02138 [Fusarium verticillioides]	98.4	sp|P24867|PCL1_YEAST	PHO85 cyclin-1 OS=Saccharomyces cerevisiae (strain ATCC 204508 / S288c) OX=559292 GN=PCL1 PE=1 SV=1	38.4
F23a000587.1	77	_	_	_	_	_	_
F23a000588.1	325	TVY61089.1	Cyclin-dependent kinase 1 [Fusarium oxysporum f. sp. cubense]	100	sp|P54119|CDK1_AJECA	Cyclin-dependent kinase 1 OS=Ajellomyces capsulatus OX=5037 GN=CDC2 PE=3 SV=1	82.5
F23a000589.1	493	RYC83326.1	hypothetical protein BFJ63_vAg13795 [Fusarium oxysporum f. sp. narcissi]	98.8	sp|Q5GFD8|IMPCT_RABIT	Protein IMPACT OS=Oryctolagus cuniculus OX=9986 GN=IMPACT PE=2 SV=1	37.5
F23a000590.1	381	EXM09478.1	hypothetical protein FOIG_02284 [Fusarium oxysporum f. sp. cubense tropical race 4 54006]	93.2	sp|O43033|YGU4_SCHPO	Uncharacterized methyltransferase C3B9.04, mitochondrial OS=Schizosaccharomyces pombe (strain 972 / ATCC 24843) OX=284812 GN=SPBC3B9.04 PE=3 SV=1	30.6
F23a000591.1	396	RKL01233.1	hypothetical protein BFJ68_g12452 [Fusarium oxysporum]	97.5	_	_	_
F23a000592.1	311	SCO86823.1	related to phenazine biosynthesis protein phzC [Fusarium oxysporum]	98.4	sp|Q9CKV2|Y1503_PASMU	Uncharacterized isomerase PM1503 OS=Pasteurella multocida (strain Pm70) OX=272843 GN=PM1503 PE=3 SV=1	31.1
F23a000593.1	2189	TXC06027.1	hypothetical protein FocTR4_00010168 [Fusarium oxysporum f. sp. cubense]	98.7	sp|P87112|NOT1_SCHPO	General negative regulator of transcription subunit 1 OS=Schizosaccharomyces pombe (strain 972 / ATCC 24843) OX=284812 GN=not1 PE=1 SV=1	25.7
F23a000594.1	1244	EWZ39822.1	hypothetical protein FOZG_08784 [Fusarium oxysporum Fo47]	98.1	sp|Q09822|CDC15_SCHPO	Cell division control protein 15 OS=Schizosaccharomyces pombe (strain 972 / ATCC 24843) OX=284812 GN=cdc15 PE=1 SV=2	35.8
F23a000595.1	373	TXC06723.1	hypothetical protein FocTR4_00010170 [Fusarium oxysporum f. sp. cubense]	96.8	_	_	_
F23a000596.1	578	TVY61074.1	hypothetical protein Focb16_v013559 [Fusarium oxysporum f. sp. cubense]	99.1	_	_	_
F23a000597.1	125	KLP04016.1	putative nuclear transport factor 2 (ntf-2) [Fusarium fujikuroi]	100	sp|Q96VN3|NTF2_EMENI	Nuclear transport factor 2 OS=Emericella nidulans (strain FGSC A4 / ATCC 38163 / CBS 112.46 / NRRL 194 / M139) OX=227321 GN=ntf2 PE=3 SV=1	62
F23a000598.1	261	TVY61772.1	60S ribosomal protein L8 [Fusarium oxysporum f. sp. cubense]	99.6	sp|O13672|RL8_SCHPO	60S ribosomal protein L8 OS=Schizosaccharomyces pombe (strain 972 / ATCC 24843) OX=284812 GN=rpl8 PE=1 SV=3	69.7
F23a000599.1	184	RYC84795.1	Cytoplasmic tRNA 2-thiolation protein 1 [Fusarium oxysporum f. sp. narcissi]	99.4	sp|A2Q879|CTU1_ASPNC	Cytoplasmic tRNA 2-thiolation protein 1 OS=Aspergillus niger (strain CBS 513.88 / FGSC A1513) OX=425011 GN=ncs6 PE=3 SV=1	79
F23a000599.2	388	TXC06727.1	hypothetical protein FocTR4_00010174 [Fusarium oxysporum f. sp. cubense]	99	sp|A2Q879|CTU1_ASPNC	Cytoplasmic tRNA 2-thiolation protein 1 OS=Aspergillus niger (strain CBS 513.88 / FGSC A1513) OX=425011 GN=ncs6 PE=3 SV=1	63.4
F23a000600.1	86	RKK37888.1	hypothetical protein BFJ67_g12150 [Fusarium oxysporum f. sp. cepae]	100	_	_	_
F23a000601.1	1108	TXC06725.1	hypothetical protein FocTR4_00010176 [Fusarium oxysporum f. sp. cubense]	95.8	sp|Q10325|MST2_SCHPO	Histone acetyltransferase mst2 OS=Schizosaccharomyces pombe (strain 972 / ATCC 24843) OX=284812 GN=mst2 PE=1 SV=1	46.1
F23a000602.1	387	TXC06724.1	hypothetical protein FocTR4_00010177 [Fusarium oxysporum f. sp. cubense]	92.7	_	_	_
F23a000603.1	474	EWY88671.1	hypothetical protein FOYG_09770 [Fusarium oxysporum NRRL 32931]	88.4	_	_	_
F23a000604.1	167	TVY61768.1	hypothetical protein Focb16_v013567 [Fusarium oxysporum f. sp. cubense]	94.6	_	_	_
F23a000605.1	164	KNA99267.1	hypothetical protein FOXG_03284 [Fusarium oxysporum f. sp. lycopersici 4287]	90.2	_	_	_
F23a000606.1	211	EWY88674.1	hypothetical protein FOYG_09773 [Fusarium oxysporum NRRL 32931]	82.5	_	_	_
F23a000607.1	218	EWY88675.1	hypothetical protein FOYG_09774 [Fusarium oxysporum NRRL 32931]	95.9	_	_	_
F23a000608.1	1934	EXA40610.1	hypothetical protein FOVG_09375 [Fusarium oxysporum f. sp. pisi HDV247]	98	sp|G0SAK3|NU145_CHATD	Nucleoporin NUP145 OS=Chaetomium thermophilum (strain DSM 1495 / CBS 144.50 / IMI 039719) OX=759272 GN=NUP145 PE=1 SV=1	41.3
F23a000609.1	201	TVY61326.1	Centrin-3 [Fusarium oxysporum f. sp. cubense]	100	sp|Q9SU00|CML2_ARATH	Calmodulin-like protein 2 OS=Arabidopsis thaliana OX=3702 GN=CML2 PE=2 SV=1	25.3
F23a000610.1	577	TVY61163.1	Epsin-1 [Fusarium oxysporum f. sp. cubense]	99.8	sp|O74423|ENT1_SCHPO	Epsin-1 OS=Schizosaccharomyces pombe (strain 972 / ATCC 24843) OX=284812 GN=ent1 PE=1 SV=2	61.9
F23a000611.1	937	RKL10989.1	hypothetical protein BFJ71_g436 [Fusarium oxysporum]	81.7	_	_	_
F23a000612.1	307	TVY61162.1	Mitochondrial 2-oxodicarboxylate carrier 2 [Fusarium oxysporum f. sp. cubense]	99.7	sp|Q99297|ODC2_YEAST	Mitochondrial 2-oxodicarboxylate carrier 2 OS=Saccharomyces cerevisiae (strain ATCC 204508 / S288c) OX=559292 GN=ODC2 PE=1 SV=1	57.7
F23a000613.1	1591	TXC06182.1	hypothetical protein FocTR4_00010188 [Fusarium oxysporum f. sp. cubense]	98.5	sp|O74881|BTB1_SCHPO	BTB/POZ domain-containing protein 1 OS=Schizosaccharomyces pombe (strain 972 / ATCC 24843) OX=284812 GN=btb1 PE=1 SV=1	26.8
F23a000614.1	930	KNA99284.1	hypothetical protein FOXG_03295 [Fusarium oxysporum f. sp. lycopersici 4287]	97.6	sp|I1RW37|ATG13_GIBZE	Autophagy-related protein 13 OS=Gibberella zeae (strain PH-1 / ATCC MYA-4620 / FGSC 9075 / NRRL 31084) OX=229533 GN=ATG13 PE=3 SV=1	80.4
F23a000615.1	642	TVY62100.1	Class E vacuolar protein-sorting machinery protein hse1 [Fusarium oxysporum f. sp. cubense]	98.8	sp|Q7S6J4|HSE1_NEUCR	Class E vacuolar protein-sorting machinery protein hse1 OS=Neurospora crassa (strain ATCC 24698 / 74-OR23-1A / CBS 708.71 / DSM 1257 / FGSC 987) OX=367110 GN=hse1 PE=3 SV=1	74.8
F23a000616.1	628	EXL88712.1	hypothetical protein FOPG_00907 [Fusarium oxysporum f. sp. conglutinans race 2 54008]	94.6	sp|Q9C1B3|TRI12_FUSSP	Trichothecene efflux pump TRI12 OS=Fusarium sporotrichioides OX=5514 GN=TRI12 PE=2 SV=1	28.7
F23a000617.1	519	RBQ78144.1	hypothetical protein FVER14953_02166 [Fusarium verticillioides]	90.6	_	_	_
F23a000618.1	303	EXL88699.1	hypothetical protein FOPG_00905 [Fusarium oxysporum f. sp. conglutinans race 2 54008]	98.7	sp|P24021|NUS1_ASPOR	Nuclease S1 OS=Aspergillus oryzae (strain ATCC 42149 / RIB 40) OX=510516 GN=nucS PE=1 SV=2	47.6
F23a000619.1	322	TVY62239.1	putative vacuolar amino acid transporter YPQ3 [Fusarium oxysporum f. sp. cubense]	100	sp|Q12010|YPQ1_YEAST	Probable vacuolar amino acid transporter YPQ1 OS=Saccharomyces cerevisiae (strain ATCC 204508 / S288c) OX=559292 GN=YPQ1 PE=1 SV=1	35.8
F23a000620.1	364	TVY62238.1	putative aspartate-semialdehyde dehydrogenase [Fusarium oxysporum f. sp. cubense]	99.7	sp|P78780|DHAS_SCHPO	Probable aspartate-semialdehyde dehydrogenase OS=Schizosaccharomyces pombe (strain 972 / ATCC 24843) OX=284812 GN=SPCC1827.06c PE=1 SV=2	57
F23a000621.1	736	KNA99307.1	hypothetical protein FOXG_03302 [Fusarium oxysporum f. sp. lycopersici 4287]	92.1	sp|Q06003|GOLI_DROME	Protein goliath OS=Drosophila melanogaster OX=7227 GN=gol PE=2 SV=3	49
F23a000622.1	383	SCN85236.1	uncharacterized protein FFM5_03614 [Fusarium fujikuroi]	93.4	_	_	_
F23a000623.1	283	TXC06890.1	hypothetical protein FocTR4_00010199 [Fusarium oxysporum f. sp. cubense]	96.5	sp|U3H042|SOS7_SCHPO	Kinetochore protein Sos7 OS=Schizosaccharomyces pombe (strain 972 / ATCC 24843) OX=284812 GN=sos7 PE=1 SV=1	47.1
F23a000624.1	363	TVY62241.1	Fluconazole resistance protein 1 [Fusarium oxysporum f. sp. cubense]	99.4	sp|O93870|FCR1_CANAX	Fluconazole resistance protein 1 OS=Candida albicans OX=5476 GN=FCR1 PE=4 SV=1	45.3
F23a000625.1	388	RKK79980.1	hypothetical protein BFJ69_g4500 [Fusarium oxysporum]	97.7	sp|F4IEM5|GCR2_ARATH	LanC-like protein GCR2 OS=Arabidopsis thaliana OX=3702 GN=GCR2 PE=1 SV=1	29
F23a000626.1	87	_	_	_	_	_	_
F23a000626.2	85	_	_	_	_	_	_
F23a000627.1	306	RKL34277.1	hypothetical protein BFJ72_g9462 [Fusarium proliferatum]	98.7	_	_	_
F23a000628.1	1420	RKK79982.1	hypothetical protein BFJ69_g4502 [Fusarium oxysporum]	76.7	_	_	_
F23a000629.1	338	SCO86862.1	uncharacterized protein FRV6_10989 [Fusarium oxysporum]	98.5	_	_	_
F23a000630.1	119	TVY61549.1	L-rhamnose mutarotase [Fusarium oxysporum f. sp. cubense]	99.2	sp|A1WJR4|RHAM_VEREI	L-rhamnose mutarotase OS=Verminephrobacter eiseniae (strain EF01-2) OX=391735 GN=rhaM PE=3 SV=1	33.8
F23a000631.1	825	RKL34241.1	hypothetical protein BFJ72_g9426 [Fusarium proliferatum]	94.3	_	_	_
F23a000632.1	751	RYC79837.1	hypothetical protein BFJ63_vAg17278 [Fusarium oxysporum f. sp. narcissi]	99.3	_	_	_
F23a000633.1	315	RYC79839.1	hypothetical protein BFJ63_vAg17280 [Fusarium oxysporum f. sp. narcissi]	100	_	_	_
F23a000634.1	1688	RYC79838.1	hypothetical protein BFJ63_vAg17279 [Fusarium oxysporum f. sp. narcissi]	74.9	_	_	_
F23a000635.1	568	RBR03782.1	hypothetical protein FVER53590_02181 [Fusarium verticillioides]	99.6	sp|Q3ULD5|MCCB_MOUSE	Methylcrotonoyl-CoA carboxylase beta chain, mitochondrial OS=Mus musculus OX=10090 GN=Mccc2 PE=1 SV=1	59.9
F23a000636.1	427	CVK90758.1	probable isovaleryl-CoA dehydrogenase [Fusarium mangiferae]	99.5	sp|Q9FS87|IVD_SOLTU	Isovaleryl-CoA dehydrogenase, mitochondrial OS=Solanum tuberosum OX=4113 GN=IVD PE=1 SV=2	61.2
F23a000637.1	345	PNP60737.1	hypothetical protein FNYG_14497 [Fusarium nygamai]	99.1	sp|P50166|ARDH_CANTR	D-arabinitol 2-dehydrogenase [ribulose-forming] OS=Candida tropicalis OX=5482 GN=ARD PE=1 SV=1	41.2
F23a000638.1	67	RBR04415.1	hypothetical protein FVER53590_02184 [Fusarium verticillioides]	53	_	_	_
F23a000639.1	504	EXM09568.1	hypothetical protein FOIG_02335 [Fusarium oxysporum f. sp. cubense tropical race 4 54006]	97.8	_	_	_
F23a000640.1	1544	KNA99345.1	hypothetical protein FOXG_03316 [Fusarium oxysporum f. sp. lycopersici 4287]	91.8	_	_	_
F23a000641.1	552	EXM09573.1	hypothetical protein FOIG_02337 [Fusarium oxysporum f. sp. cubense tropical race 4 54006]	93.3	_	_	_
F23a000642.1	585	KNA99353.1	hypothetical protein FOXG_03318 [Fusarium oxysporum f. sp. lycopersici 4287]	98.6	sp|Q08923|CTI6_YEAST	Histone deacetylase complex subunit CTI6 OS=Saccharomyces cerevisiae (strain ATCC 204508 / S288c) OX=559292 GN=CTI6 PE=1 SV=1	39.2
F23a000643.1	339	TVY61064.1	Mitochondrial GTPase 1 [Fusarium oxysporum f. sp. cubense]	98.8	sp|B6JW87|MTG1_SCHJY	Mitochondrial GTPase 1 OS=Schizosaccharomyces japonicus (strain yFS275 / FY16936) OX=402676 GN=mtg1 PE=3 SV=1	32.9
F23a000644.1	587	TXC06265.1	hypothetical protein FocTR4_00010221 [Fusarium oxysporum f. sp. cubense]	98	sp|P53838|BOR1_YEAST	Boron transporter 1 OS=Saccharomyces cerevisiae (strain ATCC 204508 / S288c) OX=559292 GN=BOR1 PE=1 SV=1	32.6
F23a000645.1	308	TXC06264.1	hypothetical protein FocTR4_00010222, partial [Fusarium oxysporum f. sp. cubense]	97.3	sp|Q9MYP6|DHB14_BOVIN	17-beta-hydroxysteroid dehydrogenase 14 OS=Bos taurus OX=9913 GN=HSD17B14 PE=2 SV=1	27.3
F23a000646.1	193	EXM35190.1	hypothetical protein FOTG_01708 [Fusarium oxysporum f. sp. vasinfectum 25433]	99.5	_	_	_
F23a000647.1	419	SCO86877.1	related to 2,4-dienoyl-CoA reductase precursor [Fusarium oxysporum]	99.5	sp|Q6CBE4|ETR1_YARLI	Enoyl-[acyl-carrier-protein] reductase, mitochondrial OS=Yarrowia lipolytica (strain CLIB 122 / E 150) OX=284591 GN=ETR1 PE=3 SV=1	41.2
F23a000648.1	916	RYC96487.1	Phosphatidylinositol 3-kinase, nodule isoform [Fusarium oxysporum f. sp. narcissi]	99.5	sp|O88763|PK3C3_RAT	Phosphatidylinositol 3-kinase catalytic subunit type 3 OS=Rattus norvegicus OX=10116 GN=Pik3c3 PE=1 SV=1	39.9
F23a000649.1	353	EXK98633.1	hypothetical protein FOQG_01485 [Fusarium oxysporum f. sp. raphani 54005]	97.7	_	_	_
F23a000650.1	274	RKL19551.1	hypothetical protein BFJ70_g13887 [Fusarium oxysporum]	99.3	_	_	_
F23a000651.1	689	RKK49804.1	hypothetical protein BFJ66_g6912 [Fusarium oxysporum f. sp. cepae]	87.4	_	_	_
F23a000652.1	447	TXC06272.1	hypothetical protein FocTR4_00010228 [Fusarium oxysporum f. sp. cubense]	98.4	sp|Q6BDR8|NSE4_SCHPO	Non-structural maintenance of chromosome element 4 OS=Schizosaccharomyces pombe (strain 972 / ATCC 24843) OX=284812 GN=nse4 PE=1 SV=1	24.1
F23a000653.1	618	EGU77761.1	hypothetical protein FOXB_11783 [Fusarium oxysporum Fo5176]	99.4	sp|Q08905|FRE3_YEAST	Ferric reductase transmembrane component 3 OS=Saccharomyces cerevisiae (strain ATCC 204508 / S288c) OX=559292 GN=FRE3 PE=1 SV=1	25.5
F23a000654.1	159	CVK90729.1	related to ochre suppressor tyr-tRNA [Fusarium mangiferae]	98.7	sp|Q5ASP0|MIC19_EMENI	MICOS complex subunit mic19 OS=Emericella nidulans (strain FGSC A4 / ATCC 38163 / CBS 112.46 / NRRL 194 / M139) OX=227321 GN=AN8690 PE=1 SV=2	34.8
F23a000655.1	311	PNP60754.1	hypothetical protein FNYG_14514 [Fusarium nygamai]	97.1	sp|P53177|TYW3_YEAST	tRNA wybutosine-synthesizing protein 3 OS=Saccharomyces cerevisiae (strain ATCC 204508 / S288c) OX=559292 GN=TYW3 PE=1 SV=1	33.3
F23a000656.1	316	TVY61755.1	Phosphoadenosine phosphosulfate reductase [Fusarium oxysporum f. sp. cubense]	100	sp|P56859|MET16_EMENI	Phosphoadenosine phosphosulfate reductase OS=Emericella nidulans (strain FGSC A4 / ATCC 38163 / CBS 112.46 / NRRL 194 / M139) OX=227321 GN=sA PE=3 SV=3	56.5
F23a000657.1	478	CZR42155.1	related to phosphoserine phosphatase [Fusarium proliferatum ET1]	99.2	sp|Q9S281|SERB_STRCO	Phosphoserine phosphatase OS=Streptomyces coelicolor (strain ATCC BAA-471 / A3(2) / M145) OX=100226 GN=SCO1808 PE=1 SV=1	48.5
F23a000658.1	127	CVK90724.1	uncharacterized protein FMAN_08987 [Fusarium mangiferae]	99.2	_	_	_
F23a000659.1	678	RYC96390.1	Palmitoyltransferase ERF2 [Fusarium oxysporum f. sp. narcissi]	99.1	sp|Q4I2M7|ERFB_GIBZE	Palmitoyltransferase ERF2 OS=Gibberella zeae (strain PH-1 / ATCC MYA-4620 / FGSC 9075 / NRRL 31084) OX=229533 GN=ERF2 PE=3 SV=1	88.8
F23a000660.1	1110	TXC05547.1	hypothetical protein FocTR4_00010237 [Fusarium oxysporum f. sp. cubense]	99.5	sp|Q08972|NEW1_YEAST	[NU+] prion formation protein 1 OS=Saccharomyces cerevisiae (strain ATCC 204508 / S288c) OX=559292 GN=NEW1 PE=1 SV=1	49.8
F23a000661.1	884	TVY61358.1	hypothetical protein Focb16_v013620 [Fusarium oxysporum f. sp. cubense]	99.9	_	_	_
F23a000662.1	461	RKK99114.1	hypothetical protein BFJ68_g13345 [Fusarium oxysporum]	98.9	sp|Q8N0N3|BGBP_PENMO	Beta-1,3-glucan-binding protein OS=Penaeus monodon OX=6687 PE=2 SV=1	37.4
F23a000663.1	404	TVY61318.1	Fasciclin-like arabinogalactan protein [Fusarium oxysporum f. sp. cubense]	97.5	sp|D4B388|FLA_ARTBC	Fasciclin-like arabinogalactan protein ARB_02922 OS=Arthroderma benhamiae (strain ATCC MYA-4681 / CBS 112371) OX=663331 GN=ARB_02922 PE=3 SV=1	28.5
F23a000664.1	556	TVY61317.1	Protein arg-6 [Fusarium oxysporum f. sp. cubense]	99.4	sp|P54898|ARG56_NEUCR	Protein arg-6, mitochondrial OS=Neurospora crassa (strain ATCC 24698 / 74-OR23-1A / CBS 708.71 / DSM 1257 / FGSC 987) OX=367110 GN=arg-6 PE=1 SV=2	63.4
F23a000665.1	117	CVK90708.1	probable synaptobrevin (v-SNARE) homolog [Fusarium mangiferae]	100	sp|Q92356|SYB1_SCHPO	Synaptobrevin homolog 1 OS=Schizosaccharomyces pombe (strain 972 / ATCC 24843) OX=284812 GN=syb1 PE=3 SV=1	69.7
F23a000666.1	705	TVY61315.1	Nitrogen assimilation transcription factor nit-4 [Fusarium oxysporum f. sp. cubense]	93.4	_	_	_
F23a000667.1	659	TVY60982.1	Mannan endo-1,6-alpha-mannosidase DCW1 [Fusarium oxysporum f. sp. cubense]	97.1	sp|Q5AD78|DCW1_CANAL	Mannan endo-1,6-alpha-mannosidase DCW1 OS=Candida albicans (strain SC5314 / ATCC MYA-2876) OX=237561 GN=DCW1 PE=1 SV=1	45.9
F23a000668.1	308	CZR42142.1	uncharacterized protein FPRO_09443 [Fusarium proliferatum ET1]	92.5	sp|Q5ZID0|NMRL1_CHICK	NmrA-like family domain-containing protein 1 OS=Gallus gallus OX=9031 GN=NMRAL1 PE=2 SV=1	24.9
F23a000669.1	770	EWY88797.1	ectonucleotide pyrophosphatase/phosphodiesterase family member 1/3 [Fusarium oxysporum NRRL 32931]	98.2	sp|O94323|YGK5_SCHPO	Uncharacterized pyrophosphatase/phosphodiesterase C725.05c OS=Schizosaccharomyces pombe (strain 972 / ATCC 24843) OX=284812 GN=SPBC725.05c PE=3 SV=1	46.1
F23a000670.1	982	KNA99395.1	hypothetical protein FOXG_18538 [Fusarium oxysporum f. sp. lycopersici 4287]	84.5	sp|O60177|YG42_SCHPO	Uncharacterized ATP-dependent helicase C23E6.02 OS=Schizosaccharomyces pombe (strain 972 / ATCC 24843) OX=284812 GN=SPBC23E6.02 PE=3 SV=1	28.7
F23a000671.1	623	EXK98597.1	hypothetical protein FOQG_01457 [Fusarium oxysporum f. sp. raphani 54005]	97.8	sp|Q5B8A6|MED17_EMENI	Mediator of RNA polymerase II transcription subunit 17 OS=Emericella nidulans (strain FGSC A4 / ATCC 38163 / CBS 112.46 / NRRL 194 / M139) OX=227321 GN=srb4 PE=3 SV=1	32
F23a000672.1	674	TVY62163.1	Calcium channel YVC1 [Fusarium oxysporum f. sp. cubense]	99.4	_	_	_
F23a000673.1	791	RYC96398.1	Long-chain-fatty-acid--CoA ligase 1 [Fusarium oxysporum f. sp. narcissi]	98.1	sp|W7L9F0|FUM16_GIBM7	Acyl-CoA synthetase FUM16 OS=Gibberella moniliformis (strain M3125 / FGSC 7600) OX=334819 GN=FUM16 PE=3 SV=1	56.9
F23a000674.1	1056	KNA99412.1	hypothetical protein FOXG_03355 [Fusarium oxysporum f. sp. lycopersici 4287]	98.8	sp|Q9HFS7|UBP4_KLULA	Ubiquitin carboxyl-terminal hydrolase 4 OS=Kluyveromyces lactis (strain ATCC 8585 / CBS 2359 / DSM 70799 / NBRC 1267 / NRRL Y-1140 / WM37) OX=284590 GN=DOA4 PE=3 SV=1	22.9
F23a000675.1	734	SCO86908.1	related to vacuolar protein sorting-associated protein [Fusarium oxysporum]	97.3	sp|Q2GS33|VPS27_CHAGB	Vacuolar protein sorting-associated protein 27 OS=Chaetomium globosum (strain ATCC 6205 / CBS 148.51 / DSM 1962 / NBRC 6347 / NRRL 1970) OX=306901 GN=VPS27 PE=3 SV=2	74.5
F23a000676.1	246	TVY62177.1	Phosphoglycerate mutase-like protein [Fusarium oxysporum f. sp. cubense]	97.2	sp|Q8GY96|PGM_ARATH	Phosphoglycerate mutase-like protein OS=Arabidopsis thaliana OX=3702 GN=PGM PE=2 SV=1	31.7
F23a000677.1	148	EXM09635.1	hypothetical protein FOIG_02379 [Fusarium oxysporum f. sp. cubense tropical race 4 54006]	95.3	_	_	_
F23a000678.1	322	CVK90683.1	probable GUT1-glycerol kinase [Fusarium mangiferae]	99.4	sp|Q54VT8|GLPK_DICDI	Probable glycerol kinase OS=Dictyostelium discoideum OX=44689 GN=gk PE=3 SV=1	48.8
F23a000678.2	606	RYC96407.1	Glycerol kinase [Fusarium oxysporum f. sp. narcissi]	96.2	sp|Q54VT8|GLPK_DICDI	Probable glycerol kinase OS=Dictyostelium discoideum OX=44689 GN=gk PE=3 SV=1	47
F23a000679.1	994	RKK90978.1	hypothetical protein BFJ71_g11166 [Fusarium oxysporum]	98.3	sp|O43301|HS12A_HUMAN	Heat shock 70 kDa protein 12A OS=Homo sapiens OX=9606 GN=HSPA12A PE=1 SV=2	22.5
F23a000680.1	269	PNP76840.1	hypothetical protein FNYG_09730 [Fusarium nygamai]	98.1	sp|Q4W6C7|CRJ37_CRYJA	Pathogenesis-related thaumatin-like protein 3.7 OS=Cryptomeria japonica OX=3369 PE=1 SV=1	33.8
F23a000681.1	208	PNP76841.1	hypothetical protein FNYG_09731 [Fusarium nygamai]	96.6	sp|P53066|YGZ2_YEAST	Ankyrin repeat-containing protein YGL242C OS=Saccharomyces cerevisiae (strain ATCC 204508 / S288c) OX=559292 GN=YGL242C PE=1 SV=1	37.1
F23a000682.1	110	TVY61180.1	DNA-directed RNA polymerase III subunit RPC10 [Fusarium oxysporum f. sp. cubense]	100	sp|Q04307|RPC10_YEAST	DNA-directed RNA polymerase III subunit RPC10 OS=Saccharomyces cerevisiae (strain ATCC 204508 / S288c) OX=559292 GN=RPC11 PE=1 SV=1	50
F23a000683.1	128	RYC96528.1	hypothetical protein BFJ63_vAg891 [Fusarium oxysporum f. sp. narcissi]	98.4	sp|Q7SF81|MED31_NEUCR	Mediator of RNA polymerase II transcription subunit 31 OS=Neurospora crassa (strain ATCC 24698 / 74-OR23-1A / CBS 708.71 / DSM 1257 / FGSC 987) OX=367110 GN=soh1 PE=3 SV=1	74.2
F23a000684.1	331	RYC96527.1	hypothetical protein BFJ63_vAg890 [Fusarium oxysporum f. sp. narcissi]	96.1	sp|Q5B5P1|RGLC_EMENI	Probable rhamnogalacturonate lyase C OS=Emericella nidulans (strain FGSC A4 / ATCC 38163 / CBS 112.46 / NRRL 194 / M139) OX=227321 GN=rglC PE=3 SV=1	33.8
F23a000685.1	198	TXC06132.1	hypothetical protein FocTR4_00010268 [Fusarium oxysporum f. sp. cubense]	97	_	_	_
F23a000686.1	456	CVK90670.1	related to pig-c protein [Fusarium mangiferae]	93	sp|O59802|GPI2_SCHPO	Phosphatidylinositol N-acetylglucosaminyltransferase GPI2 subunit OS=Schizosaccharomyces pombe (strain 972 / ATCC 24843) OX=284812 GN=gpi2 PE=3 SV=1	31.2
F23a000687.1	315	TVY62165.1	hypothetical protein Focb16_v013649 [Fusarium oxysporum f. sp. cubense]	97.8	_	_	_
F23a000688.1	227	EXM35262.1	hypothetical protein FOTG_01764 [Fusarium oxysporum f. sp. vasinfectum 25433]	87.9	_	_	_
F23a000689.1	1458	TXC05458.1	hypothetical protein FocTR4_00010277 [Fusarium oxysporum f. sp. cubense]	98.8	sp|O13686|WDR59_SCHPO	Uncharacterized RWD, RING finger and WD repeat-containing protein C11E3.05 OS=Schizosaccharomyces pombe (strain 972 / ATCC 24843) OX=284812 GN=SPAC11E3.05 PE=1 SV=1	29.9
F23a000690.1	149	CVK90662.1	probable ubiquitin-conjugating enzyme E2 [Fusarium mangiferae]	100	sp|P52490|UBC13_YEAST	Ubiquitin-conjugating enzyme E2 13 OS=Saccharomyces cerevisiae (strain ATCC 204508 / S288c) OX=559292 GN=UBC13 PE=1 SV=1	73.5
F23a000691.1	336	TVY61835.1	AB hydrolase superfamily protein [Fusarium oxysporum f. sp. cubense]	94.9	_	_	_
F23a000692.1	173	CVK90658.1	probable ATP synthase subunit d, mitochondrial [Fusarium mangiferae]	100	sp|Q7SI16|ATP7_NEUCR	ATP synthase subunit d, mitochondrial OS=Neurospora crassa (strain ATCC 24698 / 74-OR23-1A / CBS 708.71 / DSM 1257 / FGSC 987) OX=367110 GN=atp7 PE=3 SV=1	64.7
F23a000693.1	448	KAF0645447.1	hypothetical protein FPSE5266_06441 [Fusarium pseudograminearum]	87.8	sp|Q4I2J8|NACA_GIBZE	Nascent polypeptide-associated complex subunit alpha OS=Gibberella zeae (strain PH-1 / ATCC MYA-4620 / FGSC 9075 / NRRL 31084) OX=229533 GN=EGD2 PE=3 SV=1	94.8
F23a000694.1	112	PNP76855.1	hypothetical protein FNYG_09745 [Fusarium nygamai]	97.3	_	_	_
F23a000695.1	139	TVY61843.1	putative redox protein fmp46 [Fusarium oxysporum f. sp. cubense]	99.3	_	_	_
F23a000696.1	1634	TVY61842.1	hypothetical protein Focb16_v013659 [Fusarium oxysporum f. sp. cubense]	91.6	_	_	_
F23a000697.1	94	CVK90647.1	probable NADH2 dehydrogenase (ubiquinone) 10.5K chain [Fusarium mangiferae]	100	sp|Q07842|NDUA2_NEUCR	NADH-ubiquinone oxidoreductase 10.5 kDa subunit OS=Neurospora crassa (strain ATCC 24698 / 74-OR23-1A / CBS 708.71 / DSM 1257 / FGSC 987) OX=367110 GN=nuo-10.5 PE=3 SV=1	67
F23a000698.1	221	TVY61876.1	putative mitochondrial pyruvate carrier 2 [Fusarium oxysporum f. sp. cubense]	95.3	sp|Q09896|MPC2_SCHPO	Probable mitochondrial pyruvate carrier 2 OS=Schizosaccharomyces pombe (strain 972 / ATCC 24843) OX=284812 GN=mpc2 PE=3 SV=1	59.4
F23a000699.1	1711	TVY61143.1	Rho1 guanine nucleotide exchange factor 3 [Fusarium oxysporum f. sp. cubense]	98	sp|Q9Y7U5|RGF3_SCHPO	Rho1 guanine nucleotide exchange factor 3 OS=Schizosaccharomyces pombe (strain 972 / ATCC 24843) OX=284812 GN=rgf3 PE=1 SV=1	27.9
F23a000700.1	347	RKK71517.1	hypothetical protein BFJ69_g10885 [Fusarium oxysporum]	96.5	sp|Q9US38|YFZ3_SCHPO	AB hydrolase superfamily protein C1039.03 OS=Schizosaccharomyces pombe (strain 972 / ATCC 24843) OX=284812 GN=SPAC1039.03 PE=3 SV=1	31.6
F23a000701.1	346	TVY61146.1	Sphingoid long-chain base transporter RSB1 [Fusarium oxysporum f. sp. cubense]	95.4	sp|A0A2Z5TTA9|HIME_ASPJA	Efflux pump himE OS=Aspergillus japonicus OX=34381 GN=himE PE=3 SV=1	41.4
F23a000702.1	654	EXM35284.1	lysosomal acid lipase/cholesteryl ester hydrolase [Fusarium oxysporum f. sp. vasinfectum 25433]	99.7	sp|O74430|TGCE1_SCHPO	Probable lipase C1672.09 OS=Schizosaccharomyces pombe (strain 972 / ATCC 24843) OX=284812 GN=SPCC1672.09 PE=1 SV=1	45.3
F23a000703.1	1435	RBR12569.1	hypothetical protein FVER53590_02258 [Fusarium verticillioides]	97.6	sp|Q9Y7U6|RGF1_SCHPO	Rho1 guanine nucleotide exchange factor 1 OS=Schizosaccharomyces pombe (strain 972 / ATCC 24843) OX=284812 GN=rgf1 PE=1 SV=1	49.8
F23a000704.1	160	TVY61646.1	V-type proton ATPase 16 kDa proteolipid subunit 2 [Fusarium oxysporum f. sp. cubense]	100	sp|Q9Y874|VATL2_NEUCR	V-type proton ATPase 16 kDa proteolipid subunit 2 OS=Neurospora crassa (strain ATCC 24698 / 74-OR23-1A / CBS 708.71 / DSM 1257 / FGSC 987) OX=367110 GN=vma-11 PE=2 SV=2	84
F23a000705.1	230	TVY61142.1	hypothetical protein Focb16_v013668 [Fusarium oxysporum f. sp. cubense]	99.6	_	_	_
F23a000706.1	549	RKL18808.1	putative transporter [Fusarium oxysporum]	98	sp|B5BP47|YP53_SCHPO	Uncharacterized transporter C460.03 OS=Schizosaccharomyces pombe (strain 972 / ATCC 24843) OX=284812 GN=SPBC460.03 PE=3 SV=1	42.2
F23a000707.1	631	RKK71512.1	hypothetical protein BFJ69_g10880 [Fusarium oxysporum]	87.7	_	_	_
F23a000708.1	496	SCO86945.1	related to rab geranylgeranyl transferase component A [Fusarium oxysporum]	96.6	sp|P32864|RAEP_YEAST	Rab proteins geranylgeranyltransferase component A OS=Saccharomyces cerevisiae (strain ATCC 204508 / S288c) OX=559292 GN=MRS6 PE=1 SV=2	28
F23a000709.1	333	TXC06680.1	hypothetical protein FocTR4_00010301 [Fusarium oxysporum f. sp. cubense]	98.8	sp|Q96B26|EXOS8_HUMAN	Exosome complex component RRP43 OS=Homo sapiens OX=9606 GN=EXOSC8 PE=1 SV=1	32.8
F23a000710.1	866	RYC96545.1	hypothetical protein BFJ63_vAg907 [Fusarium oxysporum f. sp. narcissi]	99.2	sp|Q12333|FRE7_YEAST	Ferric/cupric reductase transmembrane component 7 OS=Saccharomyces cerevisiae (strain ATCC 204508 / S288c) OX=559292 GN=FRE7 PE=1 SV=2	30.2
F23a000711.1	147	TVY61796.1	hypothetical protein Focb16_v013674 [Fusarium oxysporum f. sp. cubense]	100	_	_	_
F23a000712.1	164	PNP76874.1	hypothetical protein FNYG_09764 [Fusarium nygamai]	100	sp|A7EVF4|MOC2B_SCLS1	Molybdopterin synthase catalytic subunit OS=Sclerotinia sclerotiorum (strain ATCC 18683 / 1980 / Ss-1) OX=665079 GN=cnxH PE=3 SV=1	77.5
F23a000713.1	794	RBQ84961.1	hypothetical protein FVER53263_02267 [Fusarium verticillioides]	94.7	_	_	_
F23a000714.1	465	RKK71546.1	hypothetical protein BFJ69_g10914 [Fusarium oxysporum]	98.7	sp|D4DFT3|OPSB_TRIVH	Probable aspartic-type endopeptidase OPSB OS=Trichophyton verrucosum (strain HKI 0517) OX=663202 GN=OPSB PE=3 SV=1	35.8
F23a000715.1	353	TVY61791.1	Acyl-coenzyme A thioesterase 8 [Fusarium oxysporum f. sp. cubense]	99.7	sp|P58137|ACOT8_MOUSE	Acyl-coenzyme A thioesterase 8 OS=Mus musculus OX=10090 GN=Acot8 PE=1 SV=1	32.9
F23a000716.1	1267	RKK71542.1	Oxysterol-binding C2F12.05c [Fusarium oxysporum]	99.5	sp|Q12451|OSH2_YEAST	Oxysterol-binding protein homolog 2 OS=Saccharomyces cerevisiae (strain ATCC 204508 / S288c) OX=559292 GN=OSH2 PE=1 SV=1	33.3
F23a000717.1	715	TXC05915.1	hypothetical protein FocTR4_00010311 [Fusarium oxysporum f. sp. cubense]	82.8	sp|Q873Y0|CHIA1_ASPFM	Endochitinase A1 OS=Neosartorya fumigata OX=746128 GN=chiA1 PE=1 SV=1	39.9
F23a000718.1	291	TXC05914.1	hypothetical protein FocTR4_00010312 [Fusarium oxysporum f. sp. cubense]	99.7	sp|P46852|YHHW_ECOLI	Quercetin 2,3-dioxygenase OS=Escherichia coli (strain K12) OX=83333 GN=yhhW PE=1 SV=1	42.6
F23a000719.1	872	TXC05913.1	hypothetical protein FocTR4_00010313 [Fusarium oxysporum f. sp. cubense]	96.6	_	_	_
F23a000720.1	353	RBQ85492.1	hypothetical protein FVER53263_02276 [Fusarium verticillioides]	93.8	_	_	_
F23a000721.1	757	TVY62151.1	hypothetical protein Focb16_v013685 [Fusarium oxysporum f. sp. cubense]	97.8	_	_	_
F23a000722.1	519	EXM35325.1	hypothetical protein FOTG_01805 [Fusarium oxysporum f. sp. vasinfectum 25433]	99	_	_	_
F23a000723.1	229	TVY61821.1	V-type proton ATPase subunit E [Fusarium oxysporum f. sp. cubense]	99.6	sp|Q01278|VATE_NEUCR	V-type proton ATPase subunit E OS=Neurospora crassa (strain ATCC 24698 / 74-OR23-1A / CBS 708.71 / DSM 1257 / FGSC 987) OX=367110 GN=vma-4 PE=2 SV=1	68.3
F23a000724.1	623	ENH65472.1	hypothetical protein FOC1_g10006854 [Fusarium oxysporum f. sp. cubense race 1]	92.3	_	_	_
F23a000725.1	1341	TXC06716.1	hypothetical protein FocTR4_00010320 [Fusarium oxysporum f. sp. cubense]	88	sp|P32660|ATC5_YEAST	Phospholipid-transporting ATPase DNF1 OS=Saccharomyces cerevisiae (strain ATCC 204508 / S288c) OX=559292 GN=DNF1 PE=1 SV=2	42.7
F23a000726.1	613	SCV35074.1	related to succinate-semialdehyde dehydrogenase (NAD(P)+) [Fusarium fujikuroi]	99.2	sp|P38694|MSC7_YEAST	Putative aldehyde dehydrogenase-like protein YHR039C OS=Saccharomyces cerevisiae (strain ATCC 204508 / S288c) OX=559292 GN=MSC7 PE=1 SV=1	48.2
F23a000727.1	1099	EXL88491.1	hypothetical protein FOPG_00774 [Fusarium oxysporum f. sp. conglutinans race 2 54008]	97	sp|Q10332|YBMA_SCHPO	Uncharacterized ATP-dependent helicase C582.10c OS=Schizosaccharomyces pombe (strain 972 / ATCC 24843) OX=284812 GN=SPBC582.10c PE=1 SV=1	31.8
F23a000728.1	115	TVY61251.1	Uncharacterized protein Focb16_v013692 [Fusarium oxysporum f. sp. cubense]	100	_	_	_
F23a000729.1	1126	EXL94024.1	hypothetical protein FOIG_12962 [Fusarium oxysporum f. sp. cubense tropical race 4 54006]	98	_	_	_
F23a000730.1	136	TVY61042.1	Dynein light chain roadblock-type 1 [Fusarium oxysporum f. sp. cubense]	97.8	_	_	_
F23a000731.1	342	CVK90587.1	related to fruit fly brahma transcriptional activator [Fusarium mangiferae]	99.1	sp|A4RBW8|IPI1_MAGO7	Pre-rRNA-processing protein IPI1 OS=Magnaporthe oryzae (strain 70-15 / ATCC MYA-4617 / FGSC 8958) OX=242507 GN=IPI1 PE=3 SV=1	52.5
F23a000732.1	607	EXL88479.1	hypothetical protein FOPG_00769 [Fusarium oxysporum f. sp. conglutinans race 2 54008]	99.1	sp|A2QI25|DED1_ASPNC	ATP-dependent RNA helicase ded1 OS=Aspergillus niger (strain CBS 513.88 / FGSC A1513) OX=425011 GN=ded1 PE=3 SV=1	42.6
F23a000733.1	589	TVY61033.1	Phosphoenolpyruvate carboxykinase [Fusarium oxysporum f. sp. cubense]	100	sp|Q7RVS9|PCKA_NEUCR	Phosphoenolpyruvate carboxykinase (ATP) OS=Neurospora crassa (strain ATCC 24698 / 74-OR23-1A / CBS 708.71 / DSM 1257 / FGSC 987) OX=367110 GN=acu-6 PE=3 SV=2	83
F23a000734.1	705	SCO86974.1	probable SUP35-eukaryotic peptide chain release factor GTP-binding subunit [Fusarium oxysporum]	99.9	sp|Q9HGI7|ERF3_CANMA	Eukaryotic peptide chain release factor GTP-binding subunit OS=Candida maltosa OX=5479 GN=SUP35 PE=3 SV=2	67.8
F23a000734.2	704	PNP76897.1	hypothetical protein FNYG_09787 [Fusarium nygamai]	99.9	sp|Q9HGI7|ERF3_CANMA	Eukaryotic peptide chain release factor GTP-binding subunit OS=Candida maltosa OX=5479 GN=SUP35 PE=3 SV=2	67.8
F23a000735.1	617	KNA99517.1	hypothetical protein FOXG_03420 [Fusarium oxysporum f. sp. lycopersici 4287]	92.4	sp|P53107|YRB30_YEAST	Ran-specific GTPase-activating protein 30 OS=Saccharomyces cerevisiae (strain ATCC 204508 / S288c) OX=559292 GN=YRB30 PE=1 SV=1	25.3
F23a000736.1	287	KLP13621.1	uncharacterized protein LW94_5681 [Fusarium fujikuroi]	97.9	_	_	_
F23a000737.1	364	RYC96535.1	hypothetical protein BFJ63_vAg897 [Fusarium oxysporum f. sp. narcissi]	97	sp|Q497B8|KDM8_RAT	Bifunctional peptidase and arginyl-hydroxylase JMJD5 OS=Rattus norvegicus OX=10116 GN=Kdm8 PE=2 SV=1	29.8
F23a000738.1	342	EWY88922.1	casein kinase II subunit beta-1 [Fusarium oxysporum NRRL 32931]	96.2	sp|Q8TG12|CSK2B_NEUCR	Casein kinase II subunit beta-1 OS=Neurospora crassa (strain ATCC 24698 / 74-OR23-1A / CBS 708.71 / DSM 1257 / FGSC 987) OX=367110 GN=ckb-1 PE=2 SV=1	75.4
F23a000739.1	1534	EXL88467.1	hypothetical protein FOPG_00761 [Fusarium oxysporum f. sp. conglutinans race 2 54008]	97.7	sp|A0A0H2XCS3|BPHY_XANC8	Bacteriophytochrome OS=Xanthomonas campestris pv. campestris (strain 8004) OX=314565 GN=bphP PE=1 SV=1	30.5
F23a000740.1	348	RKK87088.1	hypothetical protein BFJ69_g608 [Fusarium oxysporum]	98.3	sp|Q07589|YD144_YEAST	Uncharacterized protein YDL144C OS=Saccharomyces cerevisiae (strain ATCC 204508 / S288c) OX=559292 GN=YDL144C PE=1 SV=2	30.5
F23a000741.1	425	TVY61345.1	Copper resistance protein CRF1 [Fusarium oxysporum f. sp. cubense]	99.8	sp|P45815|CRF1_YARLI	Copper resistance protein CRF1 OS=Yarrowia lipolytica (strain CLIB 122 / E 150) OX=284591 GN=CRF1 PE=4 SV=1	48.5
F23a000742.1	855	TVY61347.1	putative transcriptional regulatory protein [Fusarium oxysporum f. sp. cubense]	99.3	sp|P32862|RGT1_YEAST	Glucose transport transcription regulator RGT1 OS=Saccharomyces cerevisiae (strain ATCC 204508 / S288c) OX=559292 GN=RGT1 PE=1 SV=1	60.3
F23a000743.1	276	TVY61346.1	Methyltransferase trt5 [Fusarium oxysporum f. sp. cubense]	100	sp|A0A1Y0BRG0|ADRK_PENRO	Methyltransferase adrK OS=Penicillium roqueforti OX=5082 GN=adrK PE=3 SV=1	34.8
F23a000744.1	1137	SCO86985.1	related to PAN2-component of Pab1p-stimulated poly(A) ribonuclease [Fusarium oxysporum]	99.6	sp|G0SAK8|PAN2_CHATD	PAN2-PAN3 deadenylation complex catalytic subunit PAN2 OS=Chaetomium thermophilum (strain DSM 1495 / CBS 144.50 / IMI 039719) OX=759272 GN=PAN2 PE=1 SV=1	63.8
F23a000745.1	746	RKK87094.1	hypothetical protein BFJ69_g614 [Fusarium oxysporum]	91.4	_	_	_
F23a000746.1	552	SCN85767.1	uncharacterized protein FFM5_03745 [Fusarium fujikuroi]	92.6	_	_	_
F23a000747.1	190	TVY61998.1	hypothetical protein Focb16_v013711 [Fusarium oxysporum f. sp. cubense]	100	_	_	_
F23a000748.1	318	EXL94067.1	cytochrome c heme lyase [Fusarium oxysporum f. sp. cubense tropical race 4 54006]	99.4	sp|P14187|CCHL_NEUCR	Cytochrome c heme lyase OS=Neurospora crassa (strain ATCC 24698 / 74-OR23-1A / CBS 708.71 / DSM 1257 / FGSC 987) OX=367110 GN=cyt-2 PE=3 SV=1	53.9
F23a000749.1	694	SCV35025.1	related to aminoglycoside acetyltransferase regulator from P. stuartii [Fusarium fujikuroi]	98.8	sp|Q02981|YP109_YEAST	ABC1 family protein YPL109C, mitochondrial OS=Saccharomyces cerevisiae (strain ATCC 204508 / S288c) OX=559292 GN=YPL109C PE=1 SV=2	43.9
F23a000750.1	614	EWY88951.1	hypothetical protein FOYG_09944 [Fusarium oxysporum NRRL 32931]	98.5	_	_	_
F23a000751.1	278	QGI65789.1	hypothetical protein CEK27_009760 [Fusarium fujikuroi]	98.9	_	_	_
F23a000752.1	296	EXL94074.1	ATP-binding protein [Fusarium oxysporum f. sp. cubense tropical race 4 54006]	99.7	sp|Q6CE48|IND1_YARLI	Iron-sulfur protein IND1 OS=Yarrowia lipolytica (strain CLIB 122 / E 150) OX=284591 GN=IND1 PE=1 SV=1	49
F23a000753.1	543	RKL44479.1	Protein BFR2 [Fusarium oxysporum]	97.2	sp|Q4I327|BFR2_GIBZE	Protein BFR2 OS=Gibberella zeae (strain PH-1 / ATCC MYA-4620 / FGSC 9075 / NRRL 31084) OX=229533 GN=BFR2 PE=3 SV=1	84
F23a000754.1	784	EXL94077.1	hypothetical protein FOIG_12994 [Fusarium oxysporum f. sp. cubense tropical race 4 54006]	99.5	sp|O60130|YH7G_SCHPO	Putative transcriptional regulatory protein C16G5.16 OS=Schizosaccharomyces pombe (strain 972 / ATCC 24843) OX=284812 GN=SPBC16G5.16 PE=1 SV=1	20.4
F23a000755.1	92	_	_	_	_	_	_
F23a000756.1	448	TVY61372.1	Stilbene synthase 3 [Fusarium oxysporum f. sp. cubense]	98.4	sp|P48399|CHSC_IPOPU	Chalcone synthase C (Fragment) OS=Ipomoea purpurea OX=4121 GN=CHSC PE=3 SV=1	32
F23a000757.1	465	EXL94083.1	cytochrome P450 oxidoreductase [Fusarium oxysporum f. sp. cubense tropical race 4 54006]	96.5	sp|O81117|C94A1_VICSA	Cytochrome P450 94A1 OS=Vicia sativa OX=3908 GN=CYP94A1 PE=2 SV=2	27.4
F23a000758.1	460	QGI96664.1	hypothetical protein CEK26_009733 [Fusarium fujikuroi]	86	sp|O36018|BUD22_SCHPO	Protein bud22 OS=Schizosaccharomyces pombe (strain 972 / ATCC 24843) OX=284812 GN=bud22 PE=3 SV=1	34.8
F23a000759.1	66	RKK52569.1	hypothetical protein BFJ66_g5537 [Fusarium oxysporum f. sp. cepae]	90.9	_	_	_
F23a000760.1	332	CVK90542.1	related to dicarboxylate carrier protein [Fusarium mangiferae]	100	sp|P0C582|M2OM_NEUCR	Putative mitochondrial 2-oxoglutarate/malate carrier protein OS=Neurospora crassa (strain ATCC 24698 / 74-OR23-1A / CBS 708.71 / DSM 1257 / FGSC 987) OX=367110 GN=mic-33 PE=3 SV=1	78.4
F23a000761.1	251	EGU76825.1	hypothetical protein FOXB_12643 [Fusarium oxysporum Fo5176]	93.6	_	_	_
F23a000762.1	1626	RKL18887.1	hypothetical protein BFJ68_g3908 [Fusarium oxysporum]	98.8	sp|Q8T6J1|ABCA6_DICDI	ABC transporter A family member 6 OS=Dictyostelium discoideum OX=44689 GN=abcA6 PE=3 SV=1	27.1
F23a000763.1	822	EXA40295.1	hypothetical protein FOVG_09189 [Fusarium oxysporum f. sp. pisi HDV247]	96	sp|Q10445|RHP41_SCHPO	DNA repair protein rhp41 OS=Schizosaccharomyces pombe (strain 972 / ATCC 24843) OX=284812 GN=rhp41 PE=3 SV=1	33.1
F23a000764.1	341	RKL44679.1	hypothetical protein BFJ70_g3821 [Fusarium oxysporum]	98.2	sp|Q9UUN9|ALD2_SPOSA	Aldehyde reductase 2 OS=Sporidiobolus salmonicolor OX=5005 PE=1 SV=3	34.3
F23a000765.1	926	TXC06208.1	hypothetical protein FocTR4_00010370 [Fusarium oxysporum f. sp. cubense]	96.9	sp|Q9P7H9|YIT3_SCHPO	Uncharacterized transcriptional regulatory protein C105.03c OS=Schizosaccharomyces pombe (strain 972 / ATCC 24843) OX=284812 GN=SPAC105.03c PE=3 SV=1	24.3
F23a000766.1	221	RYC96446.1	hypothetical protein BFJ63_vAg809 [Fusarium oxysporum f. sp. narcissi]	83.3	_	_	_
F23a000767.1	278	TVY62029.1	Protein vip1 [Fusarium oxysporum f. sp. cubense]	100	sp|P87216|VIPI_SCHPO	Protein vip1 OS=Schizosaccharomyces pombe (strain 972 / ATCC 24843) OX=284812 GN=vip1 PE=1 SV=1	31.6
F23a000768.1	75	RKK87296.1	hypothetical protein BFJ69_g815 [Fusarium oxysporum]	100	_	_	_
F23a000769.1	417	TVY62030.1	hypothetical protein Focb16_v013733 [Fusarium oxysporum f. sp. cubense]	97.8	_	_	_
F23a000770.1	388	EWZ88411.1	hypothetical protein FOWG_09884 [Fusarium oxysporum f. sp. lycopersici MN25]	89.4	_	_	_
F23a000771.1	254	EWY88987.1	hypothetical protein FOYG_09971 [Fusarium oxysporum NRRL 32931]	95.3	_	_	_
F23a000772.1	172	EXL94109.1	hypothetical protein FOIG_13017 [Fusarium oxysporum f. sp. cubense tropical race 4 54006]	88	_	_	_
F23a000773.1	458	TVY60931.1	hypothetical protein Focb16_v013737 [Fusarium oxysporum f. sp. cubense]	98.3	_	_	_
F23a000774.1	188	TVY62032.1	hypothetical protein Focb16_v013738 [Fusarium oxysporum f. sp. cubense]	99.2	_	_	_
F23a000775.1	470	TXC06480.1	hypothetical protein FocTR4_00010382 [Fusarium oxysporum f. sp. cubense]	99.4	sp|Q00667|HGD_EMENI	Homogentisate 1,2-dioxygenase OS=Emericella nidulans (strain FGSC A4 / ATCC 38163 / CBS 112.46 / NRRL 194 / M139) OX=227321 GN=hmgA PE=2 SV=1	68.9
F23a000776.1	236	EXA40277.1	hypothetical protein FOVG_09173 [Fusarium oxysporum f. sp. pisi HDV247]	97.9	_	_	_
F23a000777.1	2105	ENH65416.1	Ankyrin repeat, PH and SEC7 domain containing protein secG [Fusarium oxysporum f. sp. cubense race 1]	84.5	_	_	_
F23a000778.1	329	TVY61819.1	hypothetical protein Focb16_v013742 [Fusarium oxysporum f. sp. cubense]	97	_	_	_
F23a000779.1	596	RYC96451.1	hypothetical protein BFJ63_vAg814 [Fusarium oxysporum f. sp. narcissi]	97.6	sp|Q06169|PEX30_YEAST	Peroxisomal membrane protein PEX30 OS=Saccharomyces cerevisiae (strain ATCC 204508 / S288c) OX=559292 GN=PEX30 PE=1 SV=1	27.4
F23a000780.1	303	EGU76844.1	hypothetical protein FOXB_12662 [Fusarium oxysporum Fo5176]	64.8	_	_	_
F23a000781.1	1053	EXM35434.1	glycine dehydrogenase [Fusarium oxysporum f. sp. vasinfectum 25433]	99.7	sp|Q8DII3|GCSP_THEEB	Glycine dehydrogenase (decarboxylating) OS=Thermosynechococcus elongatus (strain BP-1) OX=197221 GN=gcvP PE=3 SV=1	57.4
F23a000782.1	172	TVY61785.1	Glycine cleavage system H protein [Fusarium oxysporum f. sp. cubense]	98.3	sp|O82179|GCSH2_ARATH	Glycine cleavage system H protein 2, mitochondrial OS=Arabidopsis thaliana OX=3702 GN=GDH2 PE=2 SV=1	51.4
F23a000783.1	503	SCN83005.1	probable glycine hydroxymethyltransferase [Fusarium fujikuroi]	100	sp|Q7S5N8|GLYM_NEUCR	Putative serine hydroxymethyltransferase, mitochondrial OS=Neurospora crassa (strain ATCC 24698 / 74-OR23-1A / CBS 708.71 / DSM 1257 / FGSC 987) OX=367110 GN=cbs-2 PE=3 SV=2	65.9
F23a000784.1	477	CVK99755.1	related to C6 transcription factor [Fusarium proliferatum]	93.9	sp|Q9P326|PRO1_NEUCR	Transcriptional regulatory protein pro1 OS=Neurospora crassa (strain ATCC 24698 / 74-OR23-1A / CBS 708.71 / DSM 1257 / FGSC 987) OX=367110 GN=adv-1 PE=2 SV=1	57.9
F23a000785.1	249	TVY61266.1	putative glutamine amidotransferase-like protein [Fusarium oxysporum f. sp. cubense]	100	sp|F4INN2|GGP4_ARATH	Gamma-glutamyl peptidase 4 OS=Arabidopsis thaliana OX=3702 GN=GGP4 PE=3 SV=1	33.8
F23a000786.1	155	TVY61265.1	hypothetical protein Focb16_v013749 [Fusarium oxysporum f. sp. cubense]	99.4	_	_	_
F23a000787.1	644	EXL94129.1	hypothetical protein FOIG_13034 [Fusarium oxysporum f. sp. cubense tropical race 4 54006]	94.1	sp|Q9UV10|HET6_NEUCR	Heterokaryon incompatibility protein 6, OR allele OS=Neurospora crassa (strain ATCC 24698 / 74-OR23-1A / CBS 708.71 / DSM 1257 / FGSC 987) OX=367110 GN=het-6 PE=4 SV=1	23.5
F23a000788.1	531	TVY61882.1	Choline transport protein [Fusarium oxysporum f. sp. cubense]	99.8	_	_	_
F23a000789.1	343	EWY89010.1	hypothetical protein FOYG_09994 [Fusarium oxysporum NRRL 32931]	97.7	_	_	_
F23a000790.1	352	SCV34950.1	probable potassium channel beta subunit protein [Fusarium fujikuroi]	100	sp|Q40648|KCAB_ORYSJ	Probable voltage-gated potassium channel subunit beta OS=Oryza sativa subsp. japonica OX=39947 GN=KOB1 PE=1 SV=2	50.8
F23a000791.1	1021	EXL94134.1	H+-transporting ATPase [Fusarium oxysporum f. sp. cubense tropical race 4 54006]	98.4	sp|P49380|PMA1_KLULA	Plasma membrane ATPase OS=Kluyveromyces lactis (strain ATCC 8585 / CBS 2359 / DSM 70799 / NBRC 1267 / NRRL Y-1140 / WM37) OX=284590 GN=PMA1 PE=1 SV=1	50.3
F23a000792.1	136	SCO49659.1	uncharacterized protein FFMR_09778 [Fusarium fujikuroi]	97.8	_	_	_
F23a000793.1	533	TXC05538.1	hypothetical protein FocTR4_00010405 [Fusarium oxysporum f. sp. cubense]	100	sp|P40445|YIQ6_YEAST	Uncharacterized transporter YIL166C OS=Saccharomyces cerevisiae (strain ATCC 204508 / S288c) OX=559292 GN=YIL166C PE=1 SV=1	38.4
F23a000794.1	352	TVY61885.1	putative alpha-ketoglutarate-dependent sulfonate dioxygenase [Fusarium oxysporum f. sp. cubense]	99.4	sp|B5BP48|YP54_SCHPO	Putative alpha-ketoglutarate-dependent sulfonate dioxygenase OS=Schizosaccharomyces pombe (strain 972 / ATCC 24843) OX=284812 GN=SPBC460.04c PE=3 SV=1	34.7
F23a000795.1	1004	TVY61393.1	Aminopeptidase 2 [Fusarium oxysporum f. sp. cubense]	99.4	sp|P32454|APE2_YEAST	Aminopeptidase 2, mitochondrial OS=Saccharomyces cerevisiae (strain ATCC 204508 / S288c) OX=559292 GN=APE2 PE=1 SV=4	52.3
F23a000796.1	380	TXC05531.1	hypothetical protein FocTR4_00010408 [Fusarium oxysporum f. sp. cubense]	98.4	_	_	_
F23a000797.1	163	TVY61304.1	hypothetical protein Focb16_v013761 [Fusarium oxysporum f. sp. cubense]	99.4	_	_	_
F23a000798.1	364	TVY61303.1	Phospho-2-dehydro-3-deoxyheptonate aldolase, tyrosine-inhibited [Fusarium oxysporum f. sp. cubense]	99.7	sp|P32449|AROG_YEAST	Phospho-2-dehydro-3-deoxyheptonate aldolase, tyrosine-inhibited OS=Saccharomyces cerevisiae (strain ATCC 204508 / S288c) OX=559292 GN=ARO4 PE=1 SV=2	68.6
F23a000799.1	305	TVY61921.1	hypothetical protein Focb16_v013763 [Fusarium oxysporum f. sp. cubense]	98.4	_	_	_
F23a000800.1	271	RYC96456.1	hypothetical protein BFJ63_vAg819 [Fusarium oxysporum f. sp. narcissi]	97.8	_	_	_
F23a000801.1	212	TVY61301.1	60S ribosomal protein L13 [Fusarium oxysporum f. sp. cubense]	100	sp|P40212|RL13B_YEAST	60S ribosomal protein L13-B OS=Saccharomyces cerevisiae (strain ATCC 204508 / S288c) OX=559292 GN=RPL13B PE=1 SV=1	51.4
F23a000802.1	709	EGU75057.1	hypothetical protein FOXB_14432 [Fusarium oxysporum Fo5176]	97.5	_	_	_
F23a000803.1	138	CVK90464.1	probable mitochondria-associated signaling protein [Fusarium mangiferae]	100	sp|Q4I375|TIM16_GIBZE	Mitochondrial import inner membrane translocase subunit TIM16 OS=Gibberella zeae (strain PH-1 / ATCC MYA-4620 / FGSC 9075 / NRRL 31084) OX=229533 GN=PAM16 PE=3 SV=1	95.7
F23a000804.1	427	EXA40240.1	hypothetical protein FOVG_09139 [Fusarium oxysporum f. sp. pisi HDV247]	85.7	_	_	_
F23a000805.1	464	TXC06283.1	hypothetical protein FocTR4_00010418 [Fusarium oxysporum f. sp. cubense]	74.4	_	_	_
F23a000806.1	669	SCV34913.1	related to BPL1-biotin holocarboxylase synthetase [Fusarium fujikuroi]	97.5	sp|P48445|BPL1_YEAST	Biotin--protein ligase OS=Saccharomyces cerevisiae (strain ATCC 204508 / S288c) OX=559292 GN=BPL1 PE=1 SV=1	37.7
F23a000807.1	76	SCO87051.1	uncharacterized protein FRV6_11178 [Fusarium oxysporum]	98.7	_	_	_
F23a000808.1	301	RKK87085.1	hypothetical protein BFJ69_g605 [Fusarium oxysporum]	95	sp|Q00970|MG101_KLULA	Mitochondrial genome maintenance protein MGM101 OS=Kluyveromyces lactis (strain ATCC 8585 / CBS 2359 / DSM 70799 / NBRC 1267 / NRRL Y-1140 / WM37) OX=284590 GN=MGM101 PE=3 SV=2	51.8
F23a000809.1	354	TVY61939.1	Receptor expression-enhancing protein 4 [Fusarium oxysporum f. sp. cubense]	100	sp|Q12402|YOP1_YEAST	Protein YOP1 OS=Saccharomyces cerevisiae (strain ATCC 204508 / S288c) OX=559292 GN=YOP1 PE=1 SV=3	36.4
F23a000810.1	301	TVY61940.1	Sphingoid long-chain base transporter RSB1 [Fusarium oxysporum f. sp. cubense]	99	sp|A0A2Z5TTA9|HIME_ASPJA	Efflux pump himE OS=Aspergillus japonicus OX=34381 GN=himE PE=3 SV=1	38.4
F23a000811.1	1156	TXC05569.1	hypothetical protein FocTR4_00010425 [Fusarium oxysporum f. sp. cubense]	97.7	_	_	_
F23a000812.1	361	EXM35480.1	hypothetical protein FOTG_01916 [Fusarium oxysporum f. sp. vasinfectum 25433]	92.3	_	_	_
F23a000813.1	171	RKK64003.1	hypothetical protein BFJ67_g646 [Fusarium oxysporum f. sp. cepae]	98.8	_	_	_
F23a000814.1	601	RKL36316.1	hypothetical protein BFJ72_g8445 [Fusarium proliferatum]	99.3	sp|P78704|ACR2_NEUCR	Acriflavine sensitivity control protein acr-2 OS=Neurospora crassa (strain ATCC 24698 / 74-OR23-1A / CBS 708.71 / DSM 1257 / FGSC 987) OX=367110 GN=acr-2 PE=3 SV=3	36.1
F23a000815.1	502	TVY61204.1	Cytochrome P450 monooxygenase fsdH [Fusarium oxysporum f. sp. cubense]	96.2	sp|S0ARX1|FSDH_FUSHE	Cytochrome P450 monooxygenase fsdH OS=Fusarium heterosporum OX=42747 GN=fsdH PE=3 SV=1	39
F23a000816.1	1195	EXA40217.1	hypothetical protein FOVG_09121 [Fusarium oxysporum f. sp. pisi HDV247]	96.2	sp|Q4WR83|SIDI_ASPFU	Acyl-CoA ligase sidI OS=Neosartorya fumigata (strain ATCC MYA-4609 / Af293 / CBS 101355 / FGSC A1100) OX=330879 GN=sidI PE=2 SV=1	29.3
F23a000817.1	205	CVK90438.1	uncharacterized protein FMAN_08814 [Fusarium mangiferae]	89.8	_	_	_
F23a000818.1	295	RKL44505.1	hypothetical protein BFJ70_g3647 [Fusarium oxysporum]	87.8	_	_	_
F23a000819.1	579	TVY61207.1	putative membrane protein [Fusarium oxysporum f. sp. cubense]	99.8	sp|P38318|YB70_YEAST	Uncharacterized membrane protein YBR220C OS=Saccharomyces cerevisiae (strain ATCC 204508 / S288c) OX=559292 GN=YBR220C PE=1 SV=1	42.5
F23a000820.1	289	PNP75226.1	hypothetical protein FNYG_11369 [Fusarium nygamai]	98.6	_	_	_
F23a000821.1	235	PCD33319.1	hypothetical protein AU210_009547 [Fusarium oxysporum f. sp. radicis-cucumerinum]	95.8	sp|A4RK96|YAE1_MAGO7	Protein YAE1 OS=Magnaporthe oryzae (strain 70-15 / ATCC MYA-4617 / FGSC 8958) OX=242507 GN=YAE1 PE=3 SV=1	44.8
F23a000822.1	529	TXC05683.1	hypothetical protein FocTR4_00010438 [Fusarium oxysporum f. sp. cubense]	99.4	_	_	_
F23a000823.1	553	TVY61210.1	Cyrochrome P450 monooxygenase [Fusarium oxysporum f. sp. cubense]	99.8	sp|C8V7P3|IVOC_EMENI	N-acetyltryptophan 6-hydroxylase ivoC OS=Emericella nidulans (strain FGSC A4 / ATCC 38163 / CBS 112.46 / NRRL 194 / M139) OX=227321 GN=ivoC PE=3 SV=1	34.2
F23a000824.1	448	CVK99658.1	related to tetracycline resistance protein [Fusarium proliferatum]	98.4	sp|Q9D2V8|MFS10_MOUSE	Major facilitator superfamily domain-containing protein 10 OS=Mus musculus OX=10090 GN=Mfsd10 PE=1 SV=1	34.4
F23a000825.1	460	AMD38883.1	translation elongation factor 1-alpha [Fusarium dlaminii]	100	sp|P34825|EF1A_HYPJE	Elongation factor 1-alpha OS=Hypocrea jecorina OX=51453 GN=tef1 PE=3 SV=1	94.1
F23a000826.1	1278	TXC06875.1	hypothetical protein FocTR4_00010444 [Fusarium oxysporum f. sp. cubense]	92.6	_	_	_
F23a000827.1	308	TXC06874.1	hypothetical protein FocTR4_00010445 [Fusarium oxysporum f. sp. cubense]	99.6	_	_	_
F23a000828.1	84	TVY61659.1	Uncharacterized protein Focb16_v013794 [Fusarium oxysporum f. sp. cubense]	100	sp|Q9BWJ5|SF3B5_HUMAN	Splicing factor 3B subunit 5 OS=Homo sapiens OX=9606 GN=SF3B5 PE=1 SV=1	50
F23a000829.1	1014	ENH70969.1	hypothetical protein FOC1_g10008340 [Fusarium oxysporum f. sp. cubense race 1]	94.3	_	_	_
F23a000830.1	741	ENH70970.1	Cell wall integrity protein scw1 [Fusarium oxysporum f. sp. cubense race 1]	94.5	sp|O74452|SCW1_SCHPO	Cell wall integrity protein scw1 OS=Schizosaccharomyces pombe (strain 972 / ATCC 24843) OX=284812 GN=scw1 PE=1 SV=1	56.4
F23a000831.1	91	EXL88304.1	hypothetical protein FOPG_00642 [Fusarium oxysporum f. sp. conglutinans race 2 54008]	95.3	_	_	_
F23a000832.1	354	EXM35516.1	hypothetical protein FOTG_01942 [Fusarium oxysporum f. sp. vasinfectum 25433]	99.2	sp|M2YJK1|ADHA_DOTSN	5'-hydroxyaverantin dehydrogenase OS=Dothistroma septosporum (strain NZE10 / CBS 128990) OX=675120 GN=adhA PE=2 SV=1	33.7
F23a000833.1	216	SCN83203.1	probable novel protein of ras superfamily KREV-1 [Fusarium fujikuroi]	100	sp|P52498|RSR1_CANAX	Ras-related protein RSR1 OS=Candida albicans OX=5476 GN=RSR1 PE=3 SV=1	61.9
F23a000834.1	186	SCO87080.1	uncharacterized protein FRV6_11207 [Fusarium oxysporum]	98.9	_	_	_
F23a000835.1	1093	EXL88288.1	protein EFR3 [Fusarium oxysporum f. sp. conglutinans race 2 54008]	95.7	sp|Q4I1T9|EFR3_GIBZE	Protein EFR3 OS=Gibberella zeae (strain PH-1 / ATCC MYA-4620 / FGSC 9075 / NRRL 31084) OX=229533 GN=EFR3 PE=3 SV=1	82.9
F23a000836.1	426	SCO87082.1	uncharacterized protein FRV6_11209 [Fusarium oxysporum]	96.5	sp|Q5B8A3|PKFD_EMENI	FAD-dependent monooxygenase pkfD OS=Emericella nidulans (strain FGSC A4 / ATCC 38163 / CBS 112.46 / NRRL 194 / M139) OX=227321 GN=pkfD PE=2 SV=1	26.4
F23a000837.1	1385	TXC06171.1	hypothetical protein FocTR4_00010459 [Fusarium oxysporum f. sp. cubense]	91.8	sp|P76254|CNTB_ECOLI	Carnitine monooxygenase reductase subunit OS=Escherichia coli (strain K12) OX=83333 GN=yeaX PE=1 SV=1	31.3
F23a000838.1	668	EXM14837.1	hypothetical protein FOTG_16801 [Fusarium oxysporum f. sp. vasinfectum 25433]	78.6	sp|P28348|NIRA_EMENI	Nitrogen assimilation transcription factor nirA OS=Emericella nidulans (strain FGSC A4 / ATCC 38163 / CBS 112.46 / NRRL 194 / M139) OX=227321 GN=nirA PE=4 SV=1	27
F23a000839.1	613	TVY61883.1	hypothetical protein Focb16_v013808 [Fusarium oxysporum f. sp. cubense]	98.4	_	_	_
F23a000840.1	151	KNA99713.1	cofilin [Fusarium oxysporum f. sp. lycopersici 4287]	98	sp|Q6BWX4|COFI_DEBHA	Cofilin OS=Debaryomyces hansenii (strain ATCC 36239 / CBS 767 / JCM 1990 / NBRC 0083 / IGC 2968) OX=284592 GN=COF1 PE=3 SV=1	36.5
F23a000841.1	680	SCO35085.1	uncharacterized protein FFNC_04219 [Fusarium fujikuroi]	95.3	sp|Q10086|YAO7_SCHPO	Uncharacterized transcriptional regulatory protein C11D3.07c OS=Schizosaccharomyces pombe (strain 972 / ATCC 24843) OX=284812 GN=SPAC11D3.07c PE=4 SV=3	23.5
F23a000842.1	1261	TXC05481.1	hypothetical protein FocTR4_00010465 [Fusarium oxysporum f. sp. cubense]	97.1	sp|Q4WTT9|MDR1_ASPFU	ABC multidrug transporter mdr1 OS=Neosartorya fumigata (strain ATCC MYA-4609 / Af293 / CBS 101355 / FGSC A1100) OX=330879 GN=mdr1 PE=2 SV=1	39.3
F23a000843.1	499	SCO35090.1	related to berberine bridge enzyme [Fusarium fujikuroi]	97.4	sp|O06997|YVDP_BACSU	Uncharacterized FAD-linked oxidoreductase YvdP OS=Bacillus subtilis (strain 168) OX=224308 GN=yvdP PE=1 SV=1	23.8
F23a000844.1	264	RKK60195.1	hypothetical protein BFJ66_g1993 [Fusarium oxysporum f. sp. cepae]	97.3	sp|B8M9K0|TROPI_TALSN	Hydrolase tropI OS=Talaromyces stipitatus (strain ATCC 10500 / CBS 375.48 / QM 6759 / NRRL 1006) OX=441959 GN=tropI PE=3 SV=1	35.8
F23a000845.1	343	EWY89128.1	hypothetical protein FOYG_10064 [Fusarium oxysporum NRRL 32931]	94.6	sp|Q0D1P7|TERH_ASPTN	NAD-dependent epimerase/dehydratase terH OS=Aspergillus terreus (strain NIH 2624 / FGSC A1156) OX=341663 GN=terH PE=2 SV=1	32.9
F23a000846.1	331	TVY61261.1	hypothetical protein Focb16_v013815 [Fusarium oxysporum f. sp. cubense]	94.6	_	_	_
F23a000847.1	218	RBA19327.1	hypothetical protein FPRO05_09430 [Fusarium proliferatum]	81.7	_	_	_
F23a000848.1	232	EXK31264.1	hypothetical protein FOMG_12991 [Fusarium oxysporum f. sp. melonis 26406]	97.4	_	_	_
F23a000849.1	693	RKK87155.1	hypothetical protein BFJ69_g675 [Fusarium oxysporum]	97.1	_	_	_
F23a000850.1	1405	KNA99726.1	ATPase [Fusarium oxysporum f. sp. lycopersici 4287]	99.4	sp|Q4WDD4|ATRF_ASPFU	ABC multidrug transporter atrF OS=Neosartorya fumigata (strain ATCC MYA-4609 / Af293 / CBS 101355 / FGSC A1100) OX=330879 GN=atrF PE=2 SV=1	40.4
F23a000851.1	494	ENH70997.1	Unsaturated glucuronyl hydrolase [Fusarium oxysporum f. sp. cubense race 1]	95.5	sp|Q8E372|UCDH_STRA3	Unsaturated chondroitin disaccharide hydrolase OS=Streptococcus agalactiae serotype III (strain NEM316) OX=211110 GN=gbs1889 PE=1 SV=1	33.9
F23a000852.1	520	EGU83260.1	hypothetical protein FOXB_06260 [Fusarium oxysporum Fo5176]	97.3	_	_	_
F23a000853.1	711	EWY89138.1	hypothetical protein FOYG_10074 [Fusarium oxysporum NRRL 32931]	95.5	_	_	_
F23a000854.1	356	EWG39680.1	hypothetical protein FVEG_02415 [Fusarium verticillioides 7600]	88.5	_	_	_
F23a000855.1	239	RBQ88699.1	hypothetical protein FVER53263_02417 [Fusarium verticillioides]	71.1	_	_	_
F23a000856.1	530	TXC06769.1	hypothetical protein FocTR4_00010481 [Fusarium oxysporum f. sp. cubense]	96.6	sp|O43000|LIZ1_SCHPO	Pantothenate transporter liz1 OS=Schizosaccharomyces pombe (strain 972 / ATCC 24843) OX=284812 GN=liz1 PE=2 SV=2	34.2
F23a000857.1	204	TVY61933.1	hypothetical protein Focb16_v013826 [Fusarium oxysporum f. sp. cubense]	92.2	_	_	_
F23a000858.1	229	PCD33364.1	hypothetical protein AU210_009592 [Fusarium oxysporum f. sp. radicis-cucumerinum]	80.7	_	_	_
F23a000859.1	357	TXC06772.1	hypothetical protein FocTR4_00010486 [Fusarium oxysporum f. sp. cubense]	73.6	sp|Q5ATG7|APDF_EMENI	Aspyridones efflux protein apdF OS=Emericella nidulans (strain FGSC A4 / ATCC 38163 / CBS 112.46 / NRRL 194 / M139) OX=227321 GN=apdF PE=2 SV=1	33.3
F23a000860.1	119	RKL36181.1	hypothetical protein BFJ72_g8310 [Fusarium proliferatum]	69.7	_	_	_
F23a000861.1	285	EGU78228.1	hypothetical protein FOXB_11254 [Fusarium oxysporum Fo5176]	93	_	_	_
F23a000862.1	121	TXC06775.1	hypothetical protein FocTR4_00010489 [Fusarium oxysporum f. sp. cubense]	73.8	_	_	_
F23a000863.1	916	TVY61831.1	putative coatomer subunit gamma [Fusarium oxysporum f. sp. cubense]	99.9	sp|P87140|COPG_SCHPO	Probable coatomer subunit gamma OS=Schizosaccharomyces pombe (strain 972 / ATCC 24843) OX=284812 GN=sec21 PE=1 SV=1	48.4
F23a000864.1	367	KNA99742.1	ATP synthase mitochondrial F1 complex assembly factor 2 [Fusarium oxysporum f. sp. lycopersici 4287]	97.8	sp|P22135|ATP12_YEAST	Protein ATP12, mitochondrial OS=Saccharomyces cerevisiae (strain ATCC 204508 / S288c) OX=559292 GN=ATP12 PE=1 SV=2	29.9
F23a000865.1	516	TXC06050.1	hypothetical protein FocTR4_00010492 [Fusarium oxysporum f. sp. cubense]	98.8	sp|P0CY28|CARP3_CANAX	Candidapepsin-3 OS=Candida albicans OX=5476 GN=SAP3 PE=1 SV=1	31.8
F23a000866.1	576	TVY61828.1	Acyl-CoA ligase AKT1 [Fusarium oxysporum f. sp. cubense]	99.7	sp|Q5BA81|EASD_EMENI	Acyl-CoA ligase easD OS=Emericella nidulans (strain FGSC A4 / ATCC 38163 / CBS 112.46 / NRRL 194 / M139) OX=227321 GN=easD PE=3 SV=1	38.1
F23a000867.1	581	TXC06052.1	hypothetical protein FocTR4_00010494 [Fusarium oxysporum f. sp. cubense]	99.7	sp|B2KWH5|MFS1_AJECA	MFS siderochrome iron transporter 1 OS=Ajellomyces capsulatus OX=5037 GN=MFS1 PE=2 SV=1	50.5
F23a000868.1	859	TXC06053.1	hypothetical protein FocTR4_00010495 [Fusarium oxysporum f. sp. cubense]	99.4	_	_	_
F23a000869.1	430	CZR41923.1	related to dis1-suppressing protein kinase dsk1 [Fusarium proliferatum ET1]	78.5	sp|Q86A12|SKY1_DICDI	Probable serine/threonine-protein kinase sky1 OS=Dictyostelium discoideum OX=44689 GN=sky1 PE=3 SV=1	25.8
F23a000870.1	643	RBQ97998.1	hypothetical protein FVER53590_02433 [Fusarium verticillioides]	98.1	sp|O74977|VMS1_SCHPO	VMS1 homolog C1827.04 OS=Schizosaccharomyces pombe (strain 972 / ATCC 24843) OX=284812 GN=SPCC1827.04 PE=1 SV=1	35.9
F23a000871.1	422	EGU77084.1	hypothetical protein FOXB_12382 [Fusarium oxysporum Fo5176]	96.9	sp|P03934|TC1A_CAEEL	Transposable element Tc1 transposase OS=Caenorhabditis elegans OX=6239 GN=tc1a PE=3 SV=1	24
F23a000872.1	109	CVK90331.1	related to DNA damage-responsive protein 48 [Fusarium mangiferae]	98.2	_	_	_
F23a000873.1	566	RKL10528.1	hypothetical protein BFJ71_g874 [Fusarium oxysporum]	83.4	_	_	_
F23a000874.1	1289	EXL83895.1	hypothetical protein FOPG_03493 [Fusarium oxysporum f. sp. conglutinans race 2 54008]	92.5	_	_	_
F23a000875.1	766	TXC05884.1	hypothetical protein FocTR4_00010503 [Fusarium oxysporum f. sp. cubense]	82.2	_	_	_
F23a000876.1	248	SCO87131.1	uncharacterized protein FRV6_11258 [Fusarium oxysporum]	100	sp|G0S1B3|CMS1_CHATD	Protein CMS1 OS=Chaetomium thermophilum (strain DSM 1495 / CBS 144.50 / IMI 039719) OX=759272 GN=CSM1 PE=3 SV=2	59.8
F23a000877.1	264	KNA99757.1	hypothetical protein FOXG_03568 [Fusarium oxysporum f. sp. lycopersici 4287]	99.2	sp|O43125|CSH3_SCHPO	Protein csh3 OS=Schizosaccharomyces pombe (strain 972 / ATCC 24843) OX=284812 GN=csh3 PE=2 SV=1	27.4
F23a000878.1	555	CVK90318.1	probable 2-methylcitrate dehydratase [Fusarium mangiferae]	100	sp|P77243|PRPD_ECOLI	2-methylcitrate dehydratase OS=Escherichia coli (strain K12) OX=83333 GN=prpD PE=1 SV=3	63.1
F23a000879.1	715	EXK98225.1	hypothetical protein FOQG_01198 [Fusarium oxysporum f. sp. raphani 54005]	95.9	sp|Q4I1Q6|CRYD_GIBZE	Putative cryptochrome DASH OS=Gibberella zeae (strain PH-1 / ATCC MYA-4620 / FGSC 9075 / NRRL 31084) OX=229533 GN=FGRRES_16955 PE=3 SV=2	74.3
F23a000880.1	452	SCO87135.1	related to alpha-1,3-mannosyltransferase [Fusarium oxysporum]	87.6	_	_	_
F23a000881.1	717	KNA99766.1	hypothetical protein FOXG_03573 [Fusarium oxysporum f. sp. lycopersici 4287]	96.1	_	_	_
F23a000882.1	319	ENH71033.1	hypothetical protein FOC1_g10008404 [Fusarium oxysporum f. sp. cubense race 1]	99.1	sp|Q9Y7Y3|YGR4_SCHPO	Uncharacterized RNA-binding protein C365.04c OS=Schizosaccharomyces pombe (strain 972 / ATCC 24843) OX=284812 GN=SPBC365.04c PE=4 SV=1	45.5
F23a000883.1	199	CVK90309.1	probable GTP-binding protein rac1 [Fusarium mangiferae]	100	sp|Q6RUV5|RAC1_RAT	Ras-related C3 botulinum toxin substrate 1 OS=Rattus norvegicus OX=10116 GN=Rac1 PE=1 SV=1	76.8
F23a000884.1	682	TXC06578.1	hypothetical protein FocTR4_00010515 [Fusarium oxysporum f. sp. cubense]	83.2	_	_	_
F23a000885.1	312	TXC06581.1	hypothetical protein FocTR4_00010516 [Fusarium oxysporum f. sp. cubense]	99	sp|Q9Y810|SHY1_SCHPO	Cytochrome oxidase assembly protein shy1 OS=Schizosaccharomyces pombe (strain 972 / ATCC 24843) OX=284812 GN=shy1 PE=3 SV=1	41.7
F23a000886.1	643	TXC06580.1	hypothetical protein FocTR4_00010517 [Fusarium oxysporum f. sp. cubense]	92.7	_	_	_
F23a000887.1	224	RYC92473.1	hypothetical protein BFJ63_vAg4838 [Fusarium oxysporum f. sp. narcissi]	97.8	_	_	_
F23a000888.1	371	RKK87133.1	hypothetical protein BFJ69_g653 [Fusarium oxysporum]	97.6	sp|Q9NVD3|SETD4_HUMAN	SET domain-containing protein 4 OS=Homo sapiens OX=9606 GN=SETD4 PE=2 SV=1	21.6
F23a000889.1	453	TXC05819.1	hypothetical protein FocTR4_00010520 [Fusarium oxysporum f. sp. cubense]	97.6	_	_	_
F23a000890.1	147	CCT69803.1	related to small unique nuclear receptor co-repressor [Fusarium fujikuroi IMI 58289]	90.5	sp|Q03667|MIX17_YEAST	Mitochondrial intermembrane space cysteine motif-containing protein MIX17 OS=Saccharomyces cerevisiae (strain ATCC 204508 / S288c) OX=559292 GN=MIX17 PE=1 SV=1	55.6
F23a000891.1	564	QGI82886.1	hypothetical protein CEK25_009615 [Fusarium fujikuroi]	98.4	sp|Q6BU46|SYNC_DEBHA	Asparagine--tRNA ligase, cytoplasmic OS=Debaryomyces hansenii (strain ATCC 36239 / CBS 767 / JCM 1990 / NBRC 0083 / IGC 2968) OX=284592 GN=DED81 PE=3 SV=1	52.3
F23a000892.1	199	EXL95558.1	hypothetical protein FOIG_12048 [Fusarium oxysporum f. sp. cubense tropical race 4 54006]	99.4	_	_	_
F23a000893.1	465	KNA99789.1	hypothetical protein FOXG_03586 [Fusarium oxysporum f. sp. lycopersici 4287]	97.6	sp|P38787|PANE_YEAST	2-dehydropantoate 2-reductase OS=Saccharomyces cerevisiae (strain ATCC 204508 / S288c) OX=559292 GN=PAN5 PE=1 SV=1	23.4
F23a000894.1	129	RBQ86262.1	hypothetical protein FVER53263_02459 [Fusarium verticillioides]	100	sp|A7I9J0|Y1886_METB6	DNA-binding protein Mboo_1886 OS=Methanoregula boonei (strain DSM 21154 / JCM 14090 / 6A8) OX=456442 GN=Mboo_1886 PE=3 SV=1	37
F23a000895.1	224	TVY62021.1	Ubiquinone biosynthesis protein coq4 [Fusarium oxysporum f. sp. cubense]	99.6	sp|Q7SEQ9|COQ4_NEUCR	Ubiquinone biosynthesis protein coq-4, mitochondrial OS=Neurospora crassa (strain ATCC 24698 / 74-OR23-1A / CBS 708.71 / DSM 1257 / FGSC 987) OX=367110 GN=coq-4 PE=2 SV=1	78
F23a000896.1	934	QGI82882.1	hypothetical protein CEK25_009611 [Fusarium fujikuroi]	63.3	_	_	_
F23a000897.1	145	EWZ39247.1	hypothetical protein FOZG_08396 [Fusarium oxysporum Fo47]	73.4	_	_	_
F23a000898.1	226	EXL50800.1	hypothetical protein FOCG_08988 [Fusarium oxysporum f. sp. radicis-lycopersici 26381]	69.3	_	_	_
F23a000899.1	115	EXL50800.1	hypothetical protein FOCG_08988 [Fusarium oxysporum f. sp. radicis-lycopersici 26381]	52.1	_	_	_
F23a000900.1	150	RKK87243.1	hypothetical protein BFJ69_g762 [Fusarium oxysporum]	96.7	_	_	_
F23a000901.1	366	ENH71053.1	hypothetical protein FOC1_g10008425 [Fusarium oxysporum f. sp. cubense race 1]	89	_	_	_
F23a000902.1	70	CVK90271.1	probable protein transport protein Sec61 subunit gamma [Fusarium mangiferae]	100	sp|Q9C2D4|SC61G_NEUCR	Probable protein transport protein Sec61 subunit gamma OS=Neurospora crassa (strain ATCC 24698 / 74-OR23-1A / CBS 708.71 / DSM 1257 / FGSC 987) OX=367110 GN=9G6.310 PE=3 SV=2	68.6
F23a000903.1	646	EXA40060.1	hypothetical protein FOVG_09008 [Fusarium oxysporum f. sp. pisi HDV247]	97.2	sp|Q40153|LE14B_LITER	LEC14B protein OS=Lithospermum erythrorhizon OX=34254 PE=2 SV=1	42.8
F23a000904.1	571	ENH71057.1	GCR1-dependent translation factor 1 [Fusarium oxysporum f. sp. cubense race 1]	93.9	sp|P38301|GDT1_YEAST	GCR1-dependent translation factor 1 OS=Saccharomyces cerevisiae (strain ATCC 204508 / S288c) OX=559292 GN=GDT1 PE=1 SV=1	41.8
F23a000905.1	916	RKK87127.1	hypothetical protein BFJ69_g647 [Fusarium oxysporum]	98.6	_	_	_
F23a000906.1	574	TVY61232.1	Sulfate adenylyltransferase [Fusarium oxysporum f. sp. cubense]	99.7	sp|Q4I1N3|MET3_GIBZE	Sulfate adenylyltransferase OS=Gibberella zeae (strain PH-1 / ATCC MYA-4620 / FGSC 9075 / NRRL 31084) OX=229533 GN=MET3 PE=3 SV=2	97.7
F23a000907.1	934	RKK52014.1	hypothetical protein BFJ66_g5862 [Fusarium oxysporum f. sp. cepae]	97.6	_	_	_
F23a000907.2	934	RKK52014.1	hypothetical protein BFJ66_g5862 [Fusarium oxysporum f. sp. cepae]	98	_	_	_
F23a000908.1	95	KNA99810.1	hypothetical protein FOXG_18594 [Fusarium oxysporum f. sp. lycopersici 4287]	95.8	_	_	_
F23a000909.1	332	TVY61230.1	hypothetical protein Focb16_v013886 [Fusarium oxysporum f. sp. cubense]	99.4	_	_	_
F23a000910.1	511	SCO87173.1	probable tRNA (uracil-O(2)-)-methyltransferase [Fusarium oxysporum]	96.7	sp|Q4I1M9|TRM44_GIBZE	tRNA (uracil-O(2)-)-methyltransferase OS=Gibberella zeae (strain PH-1 / ATCC MYA-4620 / FGSC 9075 / NRRL 31084) OX=229533 GN=TRM44 PE=3 SV=1	76.2
F23a000911.1	114	PNP75331.1	hypothetical protein FNYG_11474 [Fusarium nygamai]	100	sp|P32911|SUI1_YEAST	Eukaryotic translation initiation factor eIF-1 OS=Saccharomyces cerevisiae (strain ATCC 204508 / S288c) OX=559292 GN=SUI1 PE=1 SV=1	67.5
F23a000912.1	288	SCO87175.1	uncharacterized protein FRV6_11302 [Fusarium oxysporum]	94.1	_	_	_
F23a000913.1	492	SCO87176.1	uncharacterized protein FRV6_11303 [Fusarium oxysporum]	95.9	_	_	_
F23a000914.1	545	TVY61425.1	hypothetical protein Focb16_v013892 [Fusarium oxysporum f. sp. cubense]	96.3	_	_	_
F23a000915.1	307	TXC06506.1	hypothetical protein FocTR4_00010552 [Fusarium oxysporum f. sp. cubense]	100	_	_	_
F23a000916.1	263	RBR20160.1	hypothetical protein FVER53590_02485 [Fusarium verticillioides]	97.7	sp|O42636|CIA30_NEUCR	Complex I intermediate-associated protein 30, mitochondrial OS=Neurospora crassa (strain ATCC 24698 / 74-OR23-1A / CBS 708.71 / DSM 1257 / FGSC 987) OX=367110 GN=cia30 PE=1 SV=1	57.3
F23a000917.1	786	SCO87181.1	related to anaphase-promoting complex subunit 5 [Fusarium oxysporum]	98.9	sp|Q9P4W7|APC5_SCHPO	Anaphase-promoting complex subunit 5 OS=Schizosaccharomyces pombe (strain 972 / ATCC 24843) OX=284812 GN=apc5 PE=1 SV=3	25.1
F23a000918.1	127	TVY61421.1	Cytochrome c oxidase subunit 6A [Fusarium oxysporum f. sp. cubense]	99.2	sp|O74471|COX13_SCHPO	Cytochrome c oxidase subunit 6A, mitochondrial OS=Schizosaccharomyces pombe (strain 972 / ATCC 24843) OX=284812 GN=cox13 PE=3 SV=1	41.2
F23a000919.1	631	TXC06510.1	hypothetical protein FocTR4_00010556 [Fusarium oxysporum f. sp. cubense]	97.9	sp|P87175|APN2_SCHPO	DNA-(apurinic or apyrimidinic site) lyase 2 OS=Schizosaccharomyces pombe (strain 972 / ATCC 24843) OX=284812 GN=apn2 PE=1 SV=1	27.5
F23a000920.1	201	KNA99847.1	hypothetical protein FOXG_17746 [Fusarium oxysporum f. sp. lycopersici 4287]	99	sp|P0CY16|MTMC3_SCHPO	Silenced mating-type M-specific polypeptide Mc OS=Schizosaccharomyces pombe (strain 972 / ATCC 24843) OX=284812 GN=mat3-Mc PE=4 SV=1	38.7
F23a000921.1	431	EXL83989.1	hypothetical protein FOPG_03555 [Fusarium oxysporum f. sp. conglutinans race 2 54008]	97	_	_	_
F23a000922.1	374	EXL83990.1	mating-type protein MAT-1 [Fusarium oxysporum f. sp. conglutinans race 2 54008]	96.5	sp|O59851|MAT1_FUSOX	Mating-type protein MAT-1 OS=Fusarium oxysporum OX=5507 GN=MAT1 PE=3 SV=2	96.2
F23a000923.1	1054	TVY61032.1	Endocytosis protein end4 [Fusarium oxysporum f. sp. cubense]	99.9	sp|Q9P6L5|SLA2_SCHPO	Endocytosis protein end4 OS=Schizosaccharomyces pombe (strain 972 / ATCC 24843) OX=284812 GN=end4 PE=1 SV=2	50.9
F23a000924.1	160	CVK90229.1	probable ribosomal protein L21.e.A, cytosolic [Fusarium mangiferae]	100	sp|Q9UUC1|RL21A_SCHPO	60S ribosomal protein L21-A OS=Schizosaccharomyces pombe (strain 972 / ATCC 24843) OX=284812 GN=rpl2101 PE=3 SV=1	64.4
F23a000925.1	191	KLO84537.1	putative 40S ribosomal protein S9 (S7) [Fusarium fujikuroi]	100	sp|P52810|RS9_PODAS	40S ribosomal protein S9 OS=Podospora anserina OX=5145 GN=RPS9 PE=3 SV=1	92.9
F23a000926.1	467	TXC05728.1	hypothetical protein FocTR4_00010564 [Fusarium oxysporum f. sp. cubense]	100	sp|Q51LA6|SLU7_MAGO7	Pre-mRNA-splicing factor SLU7 OS=Magnaporthe oryzae (strain 70-15 / ATCC MYA-4617 / FGSC 8958) OX=242507 GN=SLU7 PE=3 SV=1	67.3
F23a000927.1	1693	EXK31403.1	DNA polymerase zeta subunit [Fusarium oxysporum f. sp. melonis 26406]	97.8	sp|P14284|DPOZ_YEAST	DNA polymerase zeta catalytic subunit OS=Saccharomyces cerevisiae (strain ATCC 204508 / S288c) OX=559292 GN=REV3 PE=1 SV=1	35.5
F23a000928.1	668	TVY61023.1	hypothetical protein Focb16_v013906 [Fusarium oxysporum f. sp. cubense]	98.1	_	_	_
F23a000929.1	347	TVY61021.1	Autophagy-related protein 3 [Fusarium oxysporum f. sp. cubense]	100	sp|I1RX50|ATG3_GIBZE	Autophagy-related protein 3 OS=Gibberella zeae (strain PH-1 / ATCC MYA-4620 / FGSC 9075 / NRRL 31084) OX=229533 GN=ATG3 PE=3 SV=1	88.9
F23a000930.1	329	EWY89271.1	hypothetical protein FOYG_10167 [Fusarium oxysporum NRRL 32931]	99.3	sp|Q7SDY3|CWC24_NEUCR	Pre-mRNA-splicing factor cwc-24 OS=Neurospora crassa (strain ATCC 24698 / 74-OR23-1A / CBS 708.71 / DSM 1257 / FGSC 987) OX=367110 GN=cwc-24 PE=3 SV=1	62.2
F23a000931.1	315	SCO87196.1	related to alpha-1,6-mannosyltransferase HOC1 [Fusarium oxysporum]	96.5	sp|P47124|HOC1_YEAST	Putative glycosyltransferase HOC1 OS=Saccharomyces cerevisiae (strain ATCC 204508 / S288c) OX=559292 GN=HOC1 PE=1 SV=3	31.7
F23a000932.1	169	EXM23372.1	hypothetical protein FOTG_09253 [Fusarium oxysporum f. sp. vasinfectum 25433]	96	_	_	_
F23a000933.1	1886	ENH71091.1	Anucleate primary sterigmata protein A [Fusarium oxysporum f. sp. cubense race 1]	98.6	sp|Q00083|APSA_EMENI	Anucleate primary sterigmata protein A OS=Emericella nidulans (strain FGSC A4 / ATCC 38163 / CBS 112.46 / NRRL 194 / M139) OX=227321 GN=apsA PE=1 SV=2	34
F23a000934.1	980	SCO87199.1	related to C.elegans LIM homeobox protein [Fusarium oxysporum]	97.6	sp|Q06833|YP091_YEAST	Uncharacterized PH domain-containing protein YPR091C OS=Saccharomyces cerevisiae (strain ATCC 204508 / S288c) OX=559292 GN=YPR091C PE=1 SV=1	30.8
F23a000935.1	142	_	_	_	_	_	_
F23a000936.1	739	QGI96470.1	hypothetical protein CEK26_009539 [Fusarium fujikuroi]	95.7	sp|P25333|HAL4_YEAST	Serine/threonine-protein kinase HAL4/SAT4 OS=Saccharomyces cerevisiae (strain ATCC 204508 / S288c) OX=559292 GN=SAT4 PE=1 SV=1	37.3
F23a000937.1	294	TVY61747.1	hypothetical protein Focb16_v013914 [Fusarium oxysporum f. sp. cubense]	99	_	_	_
F23a000938.1	413	TXC06447.1	hypothetical protein FocTR4_00010578 [Fusarium oxysporum f. sp. cubense]	91.9	_	_	_
F23a000939.1	290	EXM23361.1	hypothetical protein FOTG_09243 [Fusarium oxysporum f. sp. vasinfectum 25433]	74.5	_	_	_
F23a000940.1	239	ENH71098.1	hypothetical protein FOC1_g10008471 [Fusarium oxysporum f. sp. cubense race 1]	96.7	sp|O22788|PXG3_ARATH	Probable peroxygenase 3 OS=Arabidopsis thaliana OX=3702 GN=PXG3 PE=1 SV=1	41.5
F23a000941.1	619	TXC05667.1	hypothetical protein FocTR4_00010580 [Fusarium oxysporum f. sp. cubense]	88.2	_	_	_
F23a000942.1	446	CVK90202.1	IMP-specific 5'-nucleotidase 1 [Fusarium mangiferae]	100	sp|Q4HTS9|ISN1_GIBZE	IMP-specific 5'-nucleotidase 1 OS=Gibberella zeae (strain PH-1 / ATCC MYA-4620 / FGSC 9075 / NRRL 31084) OX=229533 GN=ISN1 PE=3 SV=2	97.5
F23a000943.1	1066	QGI65584.1	hypothetical protein CEK27_009555 [Fusarium fujikuroi]	99.4	sp|O59809|IMA3_SCHPO	Probable importin c550.11 OS=Schizosaccharomyces pombe (strain 972 / ATCC 24843) OX=284812 GN=SPCC550.11 PE=3 SV=1	38
F23a000944.1	101	PNP59263.1	hypothetical protein FNYG_14959 [Fusarium nygamai]	78.2	_	_	_
F23a000945.1	530	RKL05591.1	hypothetical protein BFJ68_g10690 [Fusarium oxysporum]	89.8	_	_	_
F23a000946.1	270	TXC05669.1	hypothetical protein FocTR4_00010586 [Fusarium oxysporum f. sp. cubense]	98.5	sp|B9W4V6|APO1_AGRAE	Aromatic peroxygenase OS=Agrocybe aegerita OX=5400 GN=APO1 PE=1 SV=1	28.3
F23a000947.1	95	_	_	_	_	_	_
F23a000948.1	195	RKL30149.1	hypothetical protein BFJ72_g11732 [Fusarium proliferatum]	95.4	_	_	_
F23a000949.1	662	RKK64074.1	hypothetical protein BFJ67_g716 [Fusarium oxysporum f. sp. cepae]	86.9	_	_	_
F23a000949.2	661	RKK64074.1	hypothetical protein BFJ67_g716 [Fusarium oxysporum f. sp. cepae]	84.6	_	_	_
F23a000950.1	684	KNA99902.1	DNA polymerase eta subunit [Fusarium oxysporum f. sp. lycopersici 4287]	97.8	sp|O42917|ESO1_SCHPO	N-acetyltransferase eso1 OS=Schizosaccharomyces pombe (strain 972 / ATCC 24843) OX=284812 GN=eso1 PE=1 SV=1	39.9
F23a000951.1	493	RKL44698.1	Palmitoyltransferase PFA5 [Fusarium oxysporum]	97.4	sp|Q4I1J3|PFA5_GIBZE	Palmitoyltransferase PFA5 OS=Gibberella zeae (strain PH-1 / ATCC MYA-4620 / FGSC 9075 / NRRL 31084) OX=229533 GN=PFA5 PE=3 SV=1	60.7
F23a000952.1	84	TXC06382.1	hypothetical protein FocTR4_00010592 [Fusarium oxysporum f. sp. cubense]	94.1	_	_	_
F23a000953.1	775	EWZ83886.1	histone-lysine N-methyltransferase ASH1L [Fusarium oxysporum f. sp. lycopersici MN25]	93.7	sp|Q99MY8|ASH1L_MOUSE	Histone-lysine N-methyltransferase ASH1L OS=Mus musculus OX=10090 GN=Ash1l PE=1 SV=3	29.6
F23a000954.1	413	EWY89318.1	hypothetical protein FOYG_10201 [Fusarium oxysporum NRRL 32931]	97.7	sp|A7EXH9|SFH5_SCLS1	Phosphatidylinositol transfer protein sfh5 OS=Sclerotinia sclerotiorum (strain ATCC 18683 / 1980 / Ss-1) OX=665079 GN=sfh5 PE=3 SV=1	57.4
F23a000955.1	669	RKK66135.1	hypothetical protein BFJ69_g15676 [Fusarium oxysporum]	95.2	_	_	_
F23a000956.1	123	RYC92409.1	hypothetical protein BFJ63_vAg4775 [Fusarium oxysporum f. sp. narcissi]	88.6	_	_	_
F23a000957.1	169	CVK90179.1	probable ARP2/3 complex 20 kDa subunit [Fusarium mangiferae]	100	sp|P33204|ARPC4_YEAST	Actin-related protein 2/3 complex subunit 4 OS=Saccharomyces cerevisiae (strain ATCC 204508 / S288c) OX=559292 GN=ARC19 PE=1 SV=2	75.1
F23a000958.1	558	KNA99919.1	ubiquitin thiolesterase [Fusarium oxysporum f. sp. lycopersici 4287]	97.9	sp|Q92353|UBP6_SCHPO	Ubiquitin carboxyl-terminal hydrolase 6 OS=Schizosaccharomyces pombe (strain 972 / ATCC 24843) OX=284812 GN=ubp6 PE=1 SV=2	42.8
F23a000959.1	99	RYC92442.1	hypothetical protein BFJ63_vAg4808 [Fusarium oxysporum f. sp. narcissi]	100	_	_	_
F23a000960.1	246	TVY61471.1	Sedoheptulose 1,7-bisphosphatase [Fusarium oxysporum f. sp. cubense]	99.6	sp|P36136|SHB17_YEAST	Sedoheptulose 1,7-bisphosphatase OS=Saccharomyces cerevisiae (strain ATCC 204508 / S288c) OX=559292 GN=SHB17 PE=1 SV=1	36.5
F23a000961.1	239	RYC92422.1	hypothetical protein BFJ63_vAg4788 [Fusarium oxysporum f. sp. narcissi]	98.1	sp|O94628|YGE9_SCHPO	Uncharacterized methyltransferase C1347.09 OS=Schizosaccharomyces pombe (strain 972 / ATCC 24843) OX=284812 GN=SPBC1347.09 PE=3 SV=1	28.8
F23a000961.2	253	RYC92422.1	hypothetical protein BFJ63_vAg4788 [Fusarium oxysporum f. sp. narcissi]	91.9	sp|O94628|YGE9_SCHPO	Uncharacterized methyltransferase C1347.09 OS=Schizosaccharomyces pombe (strain 972 / ATCC 24843) OX=284812 GN=SPBC1347.09 PE=3 SV=1	28.8
F23a000962.1	99	_	_	_	_	_	_
F23a000963.1	468	EXM23322.1	hypothetical protein FOTG_09210 [Fusarium oxysporum f. sp. vasinfectum 25433]	99.1	_	_	_
F23a000964.1	85	_	_	_	_	_	_
F23a000965.1	551	EXL95444.1	hypothetical protein FOIG_11959 [Fusarium oxysporum f. sp. cubense tropical race 4 54006]	97.6	_	_	_
F23a000966.1	499	EWY89340.1	hypothetical protein FOYG_10218 [Fusarium oxysporum NRRL 32931]	93.8	_	_	_
F23a000967.1	518	RKL30085.1	hypothetical protein BFJ72_g11668 [Fusarium proliferatum]	100	sp|Q3TDN2|FAF2_MOUSE	FAS-associated factor 2 OS=Mus musculus OX=10090 GN=Faf2 PE=1 SV=2	34.8
F23a000968.1	641	EXL95430.1	hypothetical protein FOIG_11956 [Fusarium oxysporum f. sp. cubense tropical race 4 54006]	99.7	sp|Q2H401|PAN3_CHAGB	PAN2-PAN3 deadenylation complex subunit PAN3 OS=Chaetomium globosum (strain ATCC 6205 / CBS 148.51 / DSM 1962 / NBRC 6347 / NRRL 1970) OX=306901 GN=PAN3 PE=3 SV=2	56.3
F23a000969.1	133	CVK90160.1	related to snRNP protein [Fusarium mangiferae]	100	sp|O74499|LSM7_SCHPO	U6 snRNA-associated Sm-like protein LSm7 OS=Schizosaccharomyces pombe (strain 972 / ATCC 24843) OX=284812 GN=lsm7 PE=1 SV=1	63.2
F23a000970.1	490	RKL44523.1	hypothetical protein BFJ70_g3665 [Fusarium oxysporum]	98	_	_	_
F23a000970.2	510	RKL44523.1	hypothetical protein BFJ70_g3665 [Fusarium oxysporum]	94.1	_	_	_
F23a000971.1	385	TVY60945.1	putative mitochondrial carrier [Fusarium oxysporum f. sp. cubense]	99.2	sp|Q9P6L7|YKQ9_SCHPO	Uncharacterized mitochondrial carrier C688.09 OS=Schizosaccharomyces pombe (strain 972 / ATCC 24843) OX=284812 GN=SPAC688.09 PE=3 SV=1	56.8
F23a000972.1	163	SCN79810.1	probable GRD19 protein, involved in retrieval of late Golgi membrane proteins from the prevacuolar com [Fusarium fujikuroi]	100	sp|Q4I1H6|SNX3_GIBZE	Sorting nexin-3 OS=Gibberella zeae (strain PH-1 / ATCC MYA-4620 / FGSC 9075 / NRRL 31084) OX=229533 GN=SNX3 PE=3 SV=2	100
F23a000973.1	534	TXC06788.1	hypothetical protein FocTR4_00010620 [Fusarium oxysporum f. sp. cubense]	99.8	sp|O13900|SA114_SCHPO	Pre-mRNA-splicing factor sap114 OS=Schizosaccharomyces pombe (strain 972 / ATCC 24843) OX=284812 GN=sap114 PE=1 SV=1	35
F23a000974.1	532	SCO87239.1	uncharacterized protein FRV6_11366 [Fusarium oxysporum]	98.3	_	_	_
F23a000975.1	963	SCV34590.1	related to dolichyl-phosphate-mannose-protein mannosyltransferase [Fusarium fujikuroi]	98.3	sp|O74189|PMT1_CANAL	Dolichyl-phosphate-mannose--protein mannosyltransferase 1 OS=Candida albicans (strain SC5314 / ATCC MYA-2876) OX=237561 GN=PMT1 PE=2 SV=1	44.5
F23a000976.1	673	RKK72387.1	hypothetical protein BFJ69_g10193 [Fusarium oxysporum]	98.2	sp|O13930|SEC2_SCHPO	Rab guanine nucleotide exchange factor sec2 OS=Schizosaccharomyces pombe (strain 972 / ATCC 24843) OX=284812 GN=sec2 PE=1 SV=1	32.1
F23a000977.1	217	EXL95412.1	hypothetical protein FOIG_11947 [Fusarium oxysporum f. sp. cubense tropical race 4 54006]	71.3	sp|A0A067Z9B6|FMAD_ASPFU	O-methyltransferase af390-400 OS=Neosartorya fumigata (strain ATCC MYA-4609 / Af293 / CBS 101355 / FGSC A1100) OX=330879 GN=af390-400 PE=1 SV=1	28.9
F23a000978.1	504	EXL95411.1	hypothetical protein FOIG_11946 [Fusarium oxysporum f. sp. cubense tropical race 4 54006]	99.4	sp|Q05497|YD338_YEAST	Uncharacterized transporter YDR338C OS=Saccharomyces cerevisiae (strain ATCC 204508 / S288c) OX=559292 GN=YDR338C PE=1 SV=1	36.3
F23a000979.1	113	SCO87244.1	uncharacterized protein FRV6_11371 [Fusarium oxysporum]	85.8	_	_	_
F23a000980.1	332	EXL95409.1	hypothetical protein FOIG_11944 [Fusarium oxysporum f. sp. cubense tropical race 4 54006]	95.2	sp|Q8K2T1|NMRL1_MOUSE	NmrA-like family domain-containing protein 1 OS=Mus musculus OX=10090 GN=Nmral1 PE=1 SV=1	33.7
F23a000981.1	182	CVL10953.1	related to Non-canonical purine NTP phosphatase [Fusarium proliferatum]	96.7	sp|C3LSV6|NCPP_VIBCM	Inosine/xanthosine triphosphatase OS=Vibrio cholerae serotype O1 (strain M66-2) OX=579112 GN=VCM66_0660 PE=3 SV=1	42.6
F23a000982.1	2679	TVY61593.1	Involucrin [Fusarium oxysporum f. sp. cubense]	95.4	_	_	_
F23a000983.1	322	KLP14807.1	putative syntaxin, vesicular transport protein [Fusarium fujikuroi]	100	sp|O13644|SED5_SCHPO	Integral membrane protein sed5 OS=Schizosaccharomyces pombe (strain 972 / ATCC 24843) OX=284812 GN=sed5 PE=3 SV=1	47.2
F23a000984.1	309	RYC87988.1	D-galacturonate reductase [Fusarium oxysporum f. sp. narcissi]	100	sp|Q3ZFI7|GAR1_HYPJE	D-galacturonate reductase OS=Hypocrea jecorina OX=51453 GN=gar1 PE=1 SV=1	80.6
F23a000985.1	380	TVY61212.1	Sorbitol dehydrogenase [Fusarium oxysporum f. sp. cubense]	99.5	sp|P0DMQ6|DHSO_CHICK	Sorbitol dehydrogenase OS=Gallus gallus OX=9031 GN=SORD PE=1 SV=1	43
F23a000986.1	260	CVK90133.1	related to 2-deoxy-D-gluconate 3-dehydrogenase [Fusarium mangiferae]	100	sp|Q05528|KDUD_DICD3	2-dehydro-3-deoxy-D-gluconate 5-dehydrogenase OS=Dickeya dadantii (strain 3937) OX=198628 GN=kduD PE=1 SV=2	44.6
F23a000987.1	176	TVY61597.1	Glucosamine 6-phosphate N-acetyltransferase [Fusarium oxysporum f. sp. cubense]	100	sp|O93806|GNA1_CANAX	Glucosamine 6-phosphate N-acetyltransferase OS=Candida albicans OX=5476 GN=GNA1 PE=3 SV=1	46.9
F23a000988.1	113	_	_	_	_	_	_
F23a000989.1	1116	EXM23269.1	esterase/lipase [Fusarium oxysporum f. sp. vasinfectum 25433]	96.4	_	_	_
F23a000989.2	530	EWY89386.1	esterase/lipase [Fusarium oxysporum NRRL 32931]	92.6	_	_	_
F23a000990.1	327	CVK90127.1	probable alpha-N-arabinofuranosidase / alpha-L-arabinofuranosidase [Fusarium mangiferae]	100	sp|P49943|XYLB_BACOV	Xylosidase/arabinosidase OS=Bacteroides ovatus OX=28116 GN=xsa PE=2 SV=1	60
F23a000991.1	197	TVY60948.1	hypothetical protein Focb16_v013962 [Fusarium oxysporum f. sp. cubense]	99	_	_	_
F23a000992.1	841	EXL84116.1	osomolarity two-component system, response regulator SSK1 [Fusarium oxysporum f. sp. conglutinans race 2 54008]	98.3	sp|P87323|MCS4_SCHPO	Response regulator mcs4 OS=Schizosaccharomyces pombe (strain 972 / ATCC 24843) OX=284812 GN=mcs4 PE=4 SV=1	59.1
F23a000993.1	323	TVY62234.1	37S ribosomal protein S35 [Fusarium oxysporum f. sp. cubense]	99.1	_	_	_
F23a000994.1	269	TXC05493.1	hypothetical protein FocTR4_00010640 [Fusarium oxysporum f. sp. cubense]	98.1	sp|Q05918|IPHP_NOSCO	Tyrosine-protein phosphatase OS=Nostoc commune OX=1178 GN=iphP PE=1 SV=1	25.8
F23a000995.1	156	RYC88008.1	hypothetical protein BFJ63_vAg9164 [Fusarium oxysporum f. sp. narcissi]	100	_	_	_
F23a000996.1	349	EXM23255.1	hypothetical protein FOTG_09176 [Fusarium oxysporum f. sp. vasinfectum 25433]	99.4	_	_	_
F23a000997.1	1049	EXL84124.1	hypothetical protein FOPG_03647 [Fusarium oxysporum f. sp. conglutinans race 2 54008]	85.6	_	_	_
F23a000998.1	757	RBR19152.1	hypothetical protein FVER53590_02564 [Fusarium verticillioides]	90.9	_	_	_
F23a000999.1	504	TXC05490.1	hypothetical protein FocTR4_00010647 [Fusarium oxysporum f. sp. cubense]	89.5	sp|Q6IDB6|TAD2_ARATH	tRNA-specific adenosine deaminase TAD2 OS=Arabidopsis thaliana OX=3702 GN=TAD2 PE=1 SV=1	34.8
F23a001000.1	359	PCD33508.1	hypothetical protein AU210_009732 [Fusarium oxysporum f. sp. radicis-cucumerinum]	67.4	_	_	_
F23a001001.1	1158	SCO87267.1	uncharacterized protein FRV6_11394 [Fusarium oxysporum]	80.8	_	_	_
F23a001002.1	357	EGU86002.1	hypothetical protein FOXB_03511 [Fusarium oxysporum Fo5176]	74	_	_	_
F23a001003.1	349	EWY80717.1	hypothetical protein FOYG_16645 [Fusarium oxysporum NRRL 32931]	38.9	_	_	_
F23a001004.1	212	RKL44474.1	hypothetical protein BFJ70_g3616 [Fusarium oxysporum]	95.3	_	_	_
F23a001005.1	370	EXL50614.1	hypothetical protein FOCG_08863 [Fusarium oxysporum f. sp. radicis-lycopersici 26381]	88	_	_	_
F23a001006.1	349	EXK98003.1	hypothetical protein FOQG_01045 [Fusarium oxysporum f. sp. raphani 54005]	93.7	_	_	_
F23a001007.1	891	EXA39870.1	hypothetical protein FOVG_08882 [Fusarium oxysporum f. sp. pisi HDV247]	98.8	sp|Q9M8Z7|U80A2_ARATH	Sterol 3-beta-glucosyltransferase UGT80A2 OS=Arabidopsis thaliana OX=3702 GN=UGT80A2 PE=1 SV=1	46.7
F23a001008.1	126	PNP78811.1	hypothetical protein FNYG_07676 [Fusarium nygamai]	77.8	_	_	_
F23a001009.1	117	EXM20925.1	hypothetical protein FOTG_11064 [Fusarium oxysporum f. sp. vasinfectum 25433]	71.3	_	_	_
F23a001010.1	418	SCO87276.1	uncharacterized protein FRV6_11403 [Fusarium oxysporum]	94.3	_	_	_
F23a001011.1	582	RYC86596.1	putative xanthine/uracil permease [Fusarium oxysporum f. sp. narcissi]	99.5	sp|O94300|YOOH_SCHPO	Putative xanthine/uracil permease C887.17 OS=Schizosaccharomyces pombe (strain 972 / ATCC 24843) OX=284812 GN=SPBC887.17 PE=3 SV=1	56
F23a001012.1	380	CVL11813.1	uncharacterized protein FPRN_08760 [Fusarium proliferatum]	99.7	_	_	_
F23a001013.1	188	TVY61097.1	NADH-ubiquinone oxidoreductase 20.9 kDa subunit [Fusarium oxysporum f. sp. cubense]	99.5	sp|Q02854|NUXM_NEUCR	NADH-ubiquinone oxidoreductase 20.9 kDa subunit OS=Neurospora crassa (strain ATCC 24698 / 74-OR23-1A / CBS 708.71 / DSM 1257 / FGSC 987) OX=367110 GN=nuo20.9 PE=1 SV=1	74.9
F23a001014.1	325	CVK98546.1	related to Chromosome segregation in meiosis protein 3 [Fusarium mangiferae]	95.7	sp|Q7SHE8|CSM3_NEUCR	Chromosome segregation in meiosis protein 3 OS=Neurospora crassa (strain ATCC 24698 / 74-OR23-1A / CBS 708.71 / DSM 1257 / FGSC 987) OX=367110 GN=csm-3 PE=3 SV=1	50.8
F23a001015.1	395	TXC06889.1	hypothetical protein FocTR4_00010664 [Fusarium oxysporum f. sp. cubense]	97.2	sp|Q8TFF3|HAC1_HYPJE	Transcriptional activator hac1 OS=Hypocrea jecorina OX=51453 GN=hac1 PE=2 SV=1	37.4
F23a001016.1	206	CVK98548.1	probable class E vacuolar-protein sorting and endocytosis factor [Fusarium mangiferae]	100	_	_	_
F23a001017.1	1275	RKK46174.1	putative ATP-dependent RNA helicase [Fusarium oxysporum f. sp. cepae]	99.5	sp|O59801|SKI2_SCHPO	Putative ATP-dependent RNA helicase C550.03c OS=Schizosaccharomyces pombe (strain 972 / ATCC 24843) OX=284812 GN=SPCC550.03c PE=3 SV=1	48.5
F23a001018.1	387	TVY61094.1	Pyruvate dehydrogenase E1 component subunit beta [Fusarium oxysporum f. sp. cubense]	99.7	sp|P32473|ODPB_YEAST	Pyruvate dehydrogenase E1 component subunit beta, mitochondrial OS=Saccharomyces cerevisiae (strain ATCC 204508 / S288c) OX=559292 GN=PDB1 PE=1 SV=2	66.7
F23a001019.1	382	TVY61093.1	Sterol 24-C-methyltransferase [Fusarium oxysporum f. sp. cubense]	100	sp|Q4W9V1|ERG6_ASPFU	Sterol 24-C-methyltransferase OS=Neosartorya fumigata (strain ATCC MYA-4609 / Af293 / CBS 101355 / FGSC A1100) OX=330879 GN=erg6 PE=3 SV=1	77.6
F23a001020.1	368	EXL94800.1	hypothetical protein FOIG_12627 [Fusarium oxysporum f. sp. cubense tropical race 4 54006]	99.5	sp|Q7RUX3|SLT11_NEUCR	Pre-mRNA-splicing factor slt-11 OS=Neurospora crassa (strain ATCC 24698 / 74-OR23-1A / CBS 708.71 / DSM 1257 / FGSC 987) OX=367110 GN=slt-11 PE=3 SV=2	66.2
F23a001021.1	119	TVY61692.1	Mitochondrial zinc maintenance protein 1 [Fusarium oxysporum f. sp. cubense]	99.1	sp|C7ZKY9|MZM1_NECH7	Mitochondrial zinc maintenance protein 1, mitochondrial OS=Nectria haematococca (strain 77-13-4 / ATCC MYA-4622 / FGSC 9596 / MPVI) OX=660122 GN=MZM1 PE=3 SV=1	84
F23a001022.1	444	TVY61693.1	Zuotin [Fusarium oxysporum f. sp. cubense]	100	sp|Q9Y7I8|ZUO1_SCHPO	Zuotin OS=Schizosaccharomyces pombe (strain 972 / ATCC 24843) OX=284812 GN=zuo1 PE=1 SV=2	52.2
F23a001023.1	1277	RBA14695.1	hypothetical protein FPRO05_13240 [Fusarium proliferatum]	98	sp|F2RP52|MDR2_TRIT1	ABC multidrug transporter MDR2 OS=Trichophyton tonsurans (strain CBS 112818) OX=647933 GN=MDR2 PE=2 SV=1	40.5
F23a001024.1	699	SCO87290.1	related to C6 transcription factor [Fusarium oxysporum]	99.3	_	_	_
F23a001025.1	167	RKK73528.1	hypothetical protein BFJ69_g9240 [Fusarium oxysporum]	96.4	sp|A2A6A1|GPTC8_MOUSE	G patch domain-containing protein 8 OS=Mus musculus OX=10090 GN=Gpatch8 PE=1 SV=1	43.3
F23a001026.1	356	EWY89447.1	hypothetical protein FOYG_10283 [Fusarium oxysporum NRRL 32931]	99.2	_	_	_
F23a001027.1	562	TVY62099.1	hypothetical protein Focb16_v013996 [Fusarium oxysporum f. sp. cubense]	95.7	_	_	_
F23a001028.1	418	TVY61697.1	SWIRM domain-containing protein [Fusarium oxysporum f. sp. cubense]	99	sp|P28003|FUN19_YEAST	SWIRM domain-containing protein FUN19 OS=Saccharomyces cerevisiae (strain ATCC 204508 / S288c) OX=559292 GN=FUN19 PE=1 SV=3	41.8
F23a001029.1	300	RKL20878.1	hypothetical protein BFJ70_g13588 [Fusarium oxysporum]	99.7	sp|A0A084B9Z1|SAT3_STACB	Short-chain dehydrogenase/reductase SAT3 OS=Stachybotrys chartarum (strain CBS 109288 / IBT 7711) OX=1280523 GN=SAT3 PE=3 SV=1	32
F23a001030.1	1127	QGI82751.1	hypothetical protein CEK25_009480 [Fusarium fujikuroi]	86.9	sp|I1RGD4|ATG23_GIBZE	Autophagy-related protein 23 OS=Gibberella zeae (strain PH-1 / ATCC MYA-4620 / FGSC 9075 / NRRL 31084) OX=229533 GN=ATG23 PE=3 SV=1	60.8
F23a001031.1	373	TXC05580.1	hypothetical protein FocTR4_00010683 [Fusarium oxysporum f. sp. cubense]	93.6	_	_	_
F23a001032.1	567	EWY89454.1	CMGC/SRPK protein kinase [Fusarium oxysporum NRRL 32931]	100	sp|P36616|DSK1_SCHPO	Protein kinase dsk1 OS=Schizosaccharomyces pombe (strain 972 / ATCC 24843) OX=284812 GN=dsk1 PE=3 SV=2	51
F23a001032.2	525	RYC86600.1	Protein kinase dsk1 [Fusarium oxysporum f. sp. narcissi]	100	sp|P36616|DSK1_SCHPO	Protein kinase dsk1 OS=Schizosaccharomyces pombe (strain 972 / ATCC 24843) OX=284812 GN=dsk1 PE=3 SV=2	51
F23a001033.1	428	CVK98566.1	Transcription factor IWS1 [Fusarium mangiferae]	93.5	sp|Q4IJ11|IWS1_GIBZE	Transcription factor IWS1 OS=Gibberella zeae (strain PH-1 / ATCC MYA-4620 / FGSC 9075 / NRRL 31084) OX=229533 GN=IWS1 PE=3 SV=1	84.6
F23a001034.1	472	RYC86599.1	hypothetical protein BFJ63_vAg10507 [Fusarium oxysporum f. sp. narcissi]	98.9	_	_	_
F23a001035.1	808	TVY61776.1	Nitrogen assimilation transcription factor nit-4 [Fusarium oxysporum f. sp. cubense]	99.4	sp|P28349|NIT4_NEUCR	Nitrogen assimilation transcription factor nit-4 OS=Neurospora crassa (strain ATCC 24698 / 74-OR23-1A / CBS 708.71 / DSM 1257 / FGSC 987) OX=367110 GN=nit-4 PE=4 SV=2	28.9
F23a001036.1	1176	RKK73533.1	hypothetical protein BFJ69_g9245 [Fusarium oxysporum]	85.8	sp|O74465|HRR1_SCHPO	Helicase required for RNAi-mediated heterochromatin assembly 1 OS=Schizosaccharomyces pombe (strain 972 / ATCC 24843) OX=284812 GN=hrr1 PE=1 SV=2	31.1
F23a001037.1	549	PNP78842.1	hypothetical protein FNYG_07707 [Fusarium nygamai]	98.9	sp|O60097|SPT8_SCHPO	Transcription factor spt8 OS=Schizosaccharomyces pombe (strain 972 / ATCC 24843) OX=284812 GN=spt8 PE=3 SV=1	40.3
F23a001038.1	309	SCO87306.1	uncharacterized protein FRV6_11433 [Fusarium oxysporum]	94.2	_	_	_
F23a001039.1	597	SCO87307.1	uncharacterized protein FRV6_11434 [Fusarium oxysporum]	98.3	_	_	_
F23a001040.1	133	_	_	_	_	_	_
F23a001041.1	408	PNP78845.1	hypothetical protein FNYG_07710 [Fusarium nygamai]	99.3	sp|P78980|PEX16_YARLI	Peroxisomal membrane protein PEX16 OS=Yarrowia lipolytica (strain CLIB 122 / E 150) OX=284591 GN=PEX16 PE=3 SV=1	30.2
F23a001042.1	734	TVY61656.1	hypothetical protein Focb16_v014009 [Fusarium oxysporum f. sp. cubense]	90.9	_	_	_
F23a001043.1	174	SCV34522.1	uncharacterized protein FFB14_04989 [Fusarium fujikuroi]	100	_	_	_
F23a001044.1	652	EXL74690.1	murein transglycosylase [Fusarium oxysporum f. sp. conglutinans race 2 54008]	96.3	sp|Q2U492|BTGC_ASPOR	Probable glucan endo-1,3-beta-glucosidase btgC OS=Aspergillus oryzae (strain ATCC 42149 / RIB 40) OX=510516 GN=btgC PE=3 SV=1	61.4
F23a001045.1	268	RKL20863.1	hypothetical protein BFJ70_g13573 [Fusarium oxysporum]	80.1	_	_	_
F23a001046.1	285	EXL50541.1	hypothetical protein FOCG_08817 [Fusarium oxysporum f. sp. radicis-lycopersici 26381]	94.2	_	_	_
F23a001047.1	233	CZR49214.1	uncharacterized protein FPRO_09044 [Fusarium proliferatum ET1]	99.1	_	_	_
F23a001048.1	770	TVY61179.1	Ubiquitin homeostasis protein lub1 [Fusarium oxysporum f. sp. cubense]	99.4	sp|O94289|LUB1_SCHPO	Ubiquitin homeostasis protein lub1 OS=Schizosaccharomyces pombe (strain 972 / ATCC 24843) OX=284812 GN=lub1 PE=1 SV=2	28.7
F23a001049.1	352	TXC05741.1	hypothetical protein FocTR4_00010703 [Fusarium oxysporum f. sp. cubense]	100	sp|Q5ZL33|STRAP_CHICK	Serine-threonine kinase receptor-associated protein OS=Gallus gallus OX=9031 GN=STRAP PE=2 SV=2	42.3
F23a001050.1	125	TXC05742.1	hypothetical protein FocTR4_00010704 [Fusarium oxysporum f. sp. cubense]	88	_	_	_
F23a001051.1	171	EMT74506.1	hypothetical protein FOC4_g10001013, partial [Fusarium oxysporum f. sp. cubense race 4]	73.6	_	_	_
F23a001052.1	320	TVY62135.1	Sterol regulatory element-binding protein 1 [Fusarium oxysporum f. sp. cubense]	99.4	sp|Q9UUD1|SREBP_SCHPO	Sterol regulatory element-binding protein 1 OS=Schizosaccharomyces pombe (strain 972 / ATCC 24843) OX=284812 GN=sre1 PE=1 SV=1	61.2
F23a001053.1	89	_	_	_	_	_	_
F23a001054.1	345	ENH71685.1	hypothetical protein FOC1_g10002549 [Fusarium oxysporum f. sp. cubense race 1]	91.9	_	_	_
F23a001055.1	1020	EXK83258.1	hypothetical protein FOQG_12439 [Fusarium oxysporum f. sp. raphani 54005]	93	sp|Q54DU5|Y2028_DICDI	von Willebrand factor A domain-containing protein DDB_G0292028 OS=Dictyostelium discoideum OX=44689 GN=DDB_G0292028 PE=4 SV=1	29
F23a001056.1	620	CVK98591.1	uncharacterized protein FMAN_08569 [Fusarium mangiferae]	73.2	_	_	_
F23a001057.1	409	KNB18011.1	hypothetical protein FOXG_15676 [Fusarium oxysporum f. sp. lycopersici 4287]	81.5	_	_	_
F23a001058.1	168	KLP06584.1	uncharacterized protein LW94_14429 [Fusarium fujikuroi]	69.4	_	_	_
F23a001059.1	292	RKK65996.1	hypothetical protein BFJ69_g15790 [Fusarium oxysporum]	71.8	_	_	_
F23a001060.1	303	RKK65997.1	hypothetical protein BFJ69_g15791 [Fusarium oxysporum]	48.3	_	_	_
F23a001061.1	877	RKK65998.1	K(+)/H(+) antiporter 1 [Fusarium oxysporum]	97.9	sp|Q9P7I1|KHA1_SCHPO	K(+)/H(+) antiporter 1 OS=Schizosaccharomyces pombe (strain 972 / ATCC 24843) OX=284812 GN=kha1 PE=3 SV=2	39.6
F23a001062.1	168	SCO87335.1	uncharacterized protein FRV6_11462 [Fusarium oxysporum]	82.1	_	_	_
F23a001063.1	181	TVY60929.1	hypothetical protein Focb16_v014031 [Fusarium oxysporum f. sp. cubense]	89.5	_	_	_
F23a001064.1	611	TXC06458.1	hypothetical protein FocTR4_00010727 [Fusarium oxysporum f. sp. cubense]	100	sp|Q9P380|PTR2_SCHPO	Probable peptide transporter ptr2 OS=Schizosaccharomyces pombe (strain 972 / ATCC 24843) OX=284812 GN=ptr2 PE=1 SV=1	39.1
F23a001065.1	118	CVK98604.1	related to integral membrane protein pth11 [Fusarium mangiferae]	89.8	_	_	_
F23a001066.1	326	RBR11120.1	hypothetical protein FVER53590_13146 [Fusarium verticillioides]	99.7	_	_	_
F23a001067.1	379	RKK83761.1	hypothetical protein BFJ69_g2498 [Fusarium oxysporum]	78.9	_	_	_
F23a001068.1	506	EXA39769.1	hypothetical protein FOVG_08811 [Fusarium oxysporum f. sp. pisi HDV247]	86.6	sp|A0A098D1J7|CLM2_GIBZE	Cytochrome P450 monooxygenase CLM2 OS=Gibberella zeae (strain PH-1 / ATCC MYA-4620 / FGSC 9075 / NRRL 31084) OX=229533 GN=CLM2 PE=3 SV=1	39.6
F23a001069.1	673	RYC89285.1	hypothetical protein BFJ63_vAg7887 [Fusarium oxysporum f. sp. narcissi]	92.9	sp|E8MGH8|HYBA1_BIFL2	Non-reducing end beta-L-arabinofuranosidase OS=Bifidobacterium longum subsp. longum (strain ATCC 15707 / DSM 20219 / JCM 1217 / NCTC 11818 / E194b) OX=565042 GN=hypBA1 PE=1 SV=1	37.2
F23a001070.1	881	EXM21027.1	hypothetical protein FOTG_11138 [Fusarium oxysporum f. sp. vasinfectum 25433]	95	_	_	_
F23a001071.1	281	TVY62152.1	putative enoyl-CoA hydratase [Fusarium oxysporum f. sp. cubense]	97.9	sp|A5JTM5|CBADH_PSEUC	4-chlorobenzoyl coenzyme A dehalogenase OS=Pseudomonas sp. (strain CBS-3) OX=72586 PE=1 SV=1	31.3
F23a001072.1	445	EXL68436.1	hypothetical protein FOPG_15483 [Fusarium oxysporum f. sp. conglutinans race 2 54008]	90	_	_	_
F23a001073.1	539	RKK83686.1	General alpha-glucoside permease [Fusarium oxysporum]	99.1	sp|P53048|MAL11_YEAST	General alpha-glucoside permease OS=Saccharomyces cerevisiae (strain ATCC 204508 / S288c) OX=559292 GN=MAL11 PE=1 SV=1	39.3
F23a001074.1	869	KNB18032.1	hypothetical protein FOXG_22116 [Fusarium oxysporum f. sp. lycopersici 4287]	61.2	_	_	_
F23a001075.1	89	SCO87352.1	uncharacterized protein FRV6_11479 [Fusarium oxysporum]	97.7	_	_	_
F23a001076.1	520	RKK16565.1	hypothetical protein BFJ65_g10128 [Fusarium oxysporum f. sp. cepae]	99	sp|C8V3N0|ATNN_EMENI	Aspercryptin biosynthesis cluster-specific transcription regulator atnN OS=Emericella nidulans (strain FGSC A4 / ATCC 38163 / CBS 112.46 / NRRL 194 / M139) OX=227321 GN=atnN PE=3 SV=1	25.3
F23a001077.1	568	EXL94710.1	hypothetical protein FOIG_12556 [Fusarium oxysporum f. sp. cubense tropical race 4 54006]	76.4	_	_	_
F23a001078.1	331	EXL68448.1	hypothetical protein FOPG_15492 [Fusarium oxysporum f. sp. conglutinans race 2 54008]	97.3	sp|M2SNN6|LAEA_COCH5	Secondary metabolism regulator LAE1 OS=Cochliobolus heterostrophus (strain C5 / ATCC 48332 / race O) OX=701091 GN=LAE1 PE=3 SV=1	33.1
F23a001079.1	381	TXC06513.1	hypothetical protein FocTR4_00010744 [Fusarium oxysporum f. sp. cubense]	98.7	_	_	_
F23a001080.1	412	SCV34453.1	uncharacterized protein FFB14_04920 [Fusarium fujikuroi]	97.1	_	_	_
F23a001081.1	165	PCD33598.1	hypothetical protein AU210_009818 [Fusarium oxysporum f. sp. radicis-cucumerinum]	99	_	_	_
F23a001082.1	247	ENH71219.1	hypothetical protein FOC1_g10006075 [Fusarium oxysporum f. sp. cubense race 1]	88.2	_	_	_
F23a001083.1	269	EWY89537.1	hypothetical protein FOYG_10360 [Fusarium oxysporum NRRL 32931]	74.2	_	_	_
F23a001084.1	285	TXC06330.1	hypothetical protein FocTR4_00010750 [Fusarium oxysporum f. sp. cubense]	94	_	_	_
F23a001085.1	567	TVY61006.1	Baeyer-Villiger monooxygenase [Fusarium oxysporum f. sp. cubense]	99.5	sp|A7HU16|BVMO_PARL1	Baeyer-Villiger monooxygenase OS=Parvibaculum lavamentivorans (strain DS-1 / DSM 13023 / NCIMB 13966) OX=402881 GN=Plav_1781 PE=1 SV=1	45.6
F23a001086.1	410	EXL50481.1	beta-lactamase [Fusarium oxysporum f. sp. radicis-lycopersici 26381]	99	sp|Q8J0G0|MLCH_PENCI	ML-236A carboxylate methylbutanoyltransferase mlcH OS=Penicillium citrinum OX=5077 GN=mlcH PE=1 SV=1	29.2
F23a001087.1	791	RKK36183.1	hypothetical protein BFJ67_g12937 [Fusarium oxysporum f. sp. cepae]	99.2	sp|P21228|ALCR_EMENI	Regulatory protein alcR OS=Emericella nidulans (strain FGSC A4 / ATCC 38163 / CBS 112.46 / NRRL 194 / M139) OX=227321 GN=alcR PE=1 SV=2	29.4
F23a001088.1	574	SCO26646.1	probable phenylacetyl-CoA ligase [Fusarium fujikuroi]	95.8	sp|Q96VB5|AFT11_ALTAL	Acyl-CoA ligase AFT1-1 OS=Alternaria alternata OX=5599 GN=AFT1-1 PE=3 SV=1	41.4
F23a001089.1	541	EXM21054.1	hypothetical protein FOTG_11164 [Fusarium oxysporum f. sp. vasinfectum 25433]	95.9	sp|A0A098DDI4|FUSA5_GIBZE	Cytochrome P450 monooxygenase FGSG_08207 OS=Gibberella zeae (strain PH-1 / ATCC MYA-4620 / FGSC 9075 / NRRL 31084) OX=229533 GN=FGRAMPH1_01T09369 PE=3 SV=1	35.2
F23a001090.1	109	EXK28081.1	hypothetical protein FOMG_15537 [Fusarium oxysporum f. sp. melonis 26406]	96.3	_	_	_
F23a001091.1	1570	SCV59530.1	probable ATP-binding multidrug cassette transport protein [Fusarium fujikuroi]	96.4	sp|Q4WDD4|ATRF_ASPFU	ABC multidrug transporter atrF OS=Neosartorya fumigata (strain ATCC MYA-4609 / Af293 / CBS 101355 / FGSC A1100) OX=330879 GN=atrF PE=2 SV=1	43.7
F23a001092.1	512	TXC06320.1	hypothetical protein FocTR4_00010758 [Fusarium oxysporum f. sp. cubense]	97.9	sp|C5H884|RADE_CHACV	Efflux pump radE OS=Chaetomium chiversii OX=155873 GN=radE PE=3 SV=1	48.2
F23a001093.1	557	RKL38763.1	Siderophore iron transporter mirA [Fusarium oxysporum]	98.6	sp|Q8X1Z7|MIRA_EMENI	Siderophore iron transporter mirA OS=Emericella nidulans (strain FGSC A4 / ATCC 38163 / CBS 112.46 / NRRL 194 / M139) OX=227321 GN=mirA PE=3 SV=1	52.3
F23a001094.1	1104	KLO87810.1	MFS transporter [Fusarium fujikuroi]	93	sp|Q9P8P4|PLB2_ASPFU	Lysophospholipase 2 OS=Neosartorya fumigata (strain ATCC MYA-4609 / Af293 / CBS 101355 / FGSC A1100) OX=330879 GN=plb2 PE=3 SV=2	32.1
F23a001095.1	581	EWY89552.1	hypothetical protein FOYG_10374 [Fusarium oxysporum NRRL 32931]	86	_	_	_
F23a001096.1	328	RYC89271.1	hypothetical protein BFJ63_vAg7873 [Fusarium oxysporum f. sp. narcissi]	97	_	_	_
F23a001097.1	437	RKL00326.1	hypothetical protein BFJ71_g5814 [Fusarium oxysporum]	95.7	sp|I1RF63|AURS_GIBZE	Aurofusarin biosynthesis cluster protein S OS=Gibberella zeae (strain PH-1 / ATCC MYA-4620 / FGSC 9075 / NRRL 31084) OX=229533 GN=aurS PE=1 SV=1	26.1
F23a001098.1	551	RYC89266.1	hypothetical protein BFJ63_vAg7868 [Fusarium oxysporum f. sp. narcissi]	98.9	sp|O07622|YHFW_BACSU	Putative Rieske 2Fe-2S iron-sulfur protein YhfW OS=Bacillus subtilis (strain 168) OX=224308 GN=yhfW PE=3 SV=1	28.3
F23a001099.1	78	EWY89557.1	hypothetical protein FOYG_10378 [Fusarium oxysporum NRRL 32931]	95.8	_	_	_
F23a001100.1	110	TVY61091.1	hypothetical protein Focb16_v014072 [Fusarium oxysporum f. sp. cubense]	66.7	_	_	_
F23a001101.1	536	EWY89559.1	hypothetical protein FOYG_10380 [Fusarium oxysporum NRRL 32931]	91.2	sp|Q50LG3|AFT91_ALTAL	Highly reducing polyketide synthase AFT9-1 OS=Alternaria alternata OX=5599 GN=AFT9-1 PE=3 SV=1	26.3
F23a001102.1	340	RYC89302.1	hypothetical protein BFJ63_vAg7904 [Fusarium oxysporum f. sp. narcissi]	86.8	_	_	_
F23a001103.1	283	RKK83721.1	hypothetical protein BFJ69_g2459 [Fusarium oxysporum]	82.6	_	_	_
F23a001104.1	300	SCO87386.1	uncharacterized protein FRV6_11513 [Fusarium oxysporum]	98	_	_	_
F23a001105.1	264	TVY62214.1	Gluconate 5-dehydrogenase [Fusarium oxysporum f. sp. cubense]	100	sp|Q9RPT1|RHLG_PSEAE	Rhamnolipids biosynthesis 3-oxoacyl-[acyl-carrier-protein] reductase OS=Pseudomonas aeruginosa (strain ATCC 15692 / DSM 22644 / CIP 104116 / JCM 14847 / LMG 12228 / 1C / PRS 101 / PAO1) OX=208964 GN=rhlG PE=1 SV=1	36.9
F23a001106.1	356	RKL00260.1	hypothetical protein BFJ71_g5748 [Fusarium oxysporum]	98.6	sp|O43000|LIZ1_SCHPO	Pantothenate transporter liz1 OS=Schizosaccharomyces pombe (strain 972 / ATCC 24843) OX=284812 GN=liz1 PE=2 SV=2	37.4
F23a001107.1	308	EXL50449.1	hypothetical protein FOCG_08739 [Fusarium oxysporum f. sp. radicis-lycopersici 26381]	95.4	sp|Q4WYA1|REXO3_ASPFU	RNA exonuclease 3 OS=Neosartorya fumigata (strain ATCC MYA-4609 / Af293 / CBS 101355 / FGSC A1100) OX=330879 GN=rex3 PE=3 SV=1	34.7
F23a001108.1	416	ENH71245.1	Salicylate hydroxylase [Fusarium oxysporum f. sp. cubense race 1]	90.4	sp|A0A0H3LKL4|6HN3M_BORBR	6-hydroxynicotinate 3-monooxygenase OS=Bordetella bronchiseptica (strain ATCC BAA-588 / NCTC 13252 / RB50) OX=257310 GN=nicC PE=1 SV=1	28.7
F23a001109.1	337	TXC06388.1	hypothetical protein FocTR4_00010779 [Fusarium oxysporum f. sp. cubense]	93.2	_	_	_
F23a001110.1	526	TVY61049.1	hypothetical protein Focb16_v014092 [Fusarium oxysporum f. sp. cubense]	84.3	_	_	_
F23a001110.2	664	TVY61049.1	hypothetical protein Focb16_v014092 [Fusarium oxysporum f. sp. cubense]	84.5	_	_	_
F23a001111.1	253	EWY89570.1	hypothetical protein FOYG_10391 [Fusarium oxysporum NRRL 32931]	98	sp|G1JSL4|PXG1_AVESA	Peroxygenase 1 OS=Avena sativa OX=4498 PE=1 SV=1	42.6
F23a001112.1	350	RYC89264.1	hypothetical protein BFJ63_vAg7866 [Fusarium oxysporum f. sp. narcissi]	91.2	sp|P77256|AKRMG_ECOLI	NADH-specific methylglyoxal reductase OS=Escherichia coli (strain K12) OX=83333 GN=ydjG PE=1 SV=1	29.1
F23a001112.2	344	SCO87395.1	related to aldo-keto reductase family protein [Fusarium oxysporum]	87.4	sp|P77256|AKRMG_ECOLI	NADH-specific methylglyoxal reductase OS=Escherichia coli (strain K12) OX=83333 GN=ydjG PE=1 SV=1	29.9
F23a001113.1	992	RKK83781.1	hypothetical protein BFJ69_g2518 [Fusarium oxysporum]	84.3	sp|Q00808|HETE1_PODAS	Vegetative incompatibility protein HET-E-1 OS=Podospora anserina OX=5145 GN=HET-E1 PE=4 SV=1	26.5
F23a001113.2	328	SCO87396.1	related to Pfs domain protein [Fusarium oxysporum]	89.9	_	_	_
F23a001114.1	312	EXL50440.1	hypothetical protein FOCG_08731 [Fusarium oxysporum f. sp. radicis-lycopersici 26381]	95.5	sp|P9WGB9|GLST_MYCTU	Glycolipid sulfotransferase Rv1373 OS=Mycobacterium tuberculosis (strain ATCC 25618 / H37Rv) OX=83332 GN=Rv1373 PE=1 SV=1	28.1
F23a001115.1	458	RKL00766.1	hypothetical protein BFJ68_g12632 [Fusarium oxysporum]	90	_	_	_
F23a001116.1	289	RKK41741.1	hypothetical protein BFJ66_g10826 [Fusarium oxysporum f. sp. cepae]	96.5	_	_	_
F23a001117.1	154	PNP78942.1	hypothetical protein FNYG_07807 [Fusarium nygamai]	94.8	sp|Q6DHQ1|HVCN1_DANRE	Voltage-gated hydrogen channel 1 OS=Danio rerio OX=7955 GN=hvcn1 PE=2 SV=1	28.7
F23a001118.1	231	AKH80822.1	xylanase xyl11 [Fusarium commune]	100	sp|I1S2K3|XYNA_GIBZE	Endo-1,4-beta-xylanase A OS=Gibberella zeae (strain PH-1 / ATCC MYA-4620 / FGSC 9075 / NRRL 31084) OX=229533 GN=XYLA PE=1 SV=1	90
F23a001119.1	362	EXK28123.1	hypothetical protein FOMG_15573 [Fusarium oxysporum f. sp. melonis 26406]	94.8	_	_	_
F23a001120.1	414	TVY61043.1	hypothetical protein Focb16_v014094 [Fusarium oxysporum f. sp. cubense]	98.6	_	_	_
F23a001121.1	164	CZR49313.1	related to acetyltransferase, GNAT family [Fusarium proliferatum ET1]	90.2	_	_	_
F23a001122.1	234	SCO87409.1	uncharacterized protein FRV6_11536 [Fusarium oxysporum]	94.9	_	_	_
F23a001123.1	97	_	_	_	_	_	_
F23a001124.1	368	EXL50420.1	oxidoreductase [Fusarium oxysporum f. sp. radicis-lycopersici 26381]	99.2	sp|A1A653|FER8_USTMA	Fe-regulated protein 8 OS=Ustilago maydis (strain 521 / FGSC 9021) OX=237631 GN=fer8 PE=2 SV=1	36.3
F23a001125.1	221	KNB18119.1	maleylacetoacetate isomerase [Fusarium oxysporum f. sp. lycopersici 4287]	95.5	sp|D2YW48|GST_COCIM	Probable glutathione S-transferase OS=Coccidioides immitis (strain RS) OX=246410 GN=CIMG_01314 PE=1 SV=2	52.4
F23a001126.1	425	TXC06646.1	hypothetical protein FocTR4_00010798 [Fusarium oxysporum f. sp. cubense]	99.1	sp|Q00770|FAAA_EMENI	Fumarylacetoacetase OS=Emericella nidulans (strain FGSC A4 / ATCC 38163 / CBS 112.46 / NRRL 194 / M139) OX=227321 GN=fahA PE=1 SV=3	61
F23a001127.1	433	EXL73651.1	hypothetical protein FOPG_11108 [Fusarium oxysporum f. sp. conglutinans race 2 54008]	96.3	_	_	_
F23a001128.1	571	EXL94653.1	hypothetical protein FOIG_12499 [Fusarium oxysporum f. sp. cubense tropical race 4 54006]	95.8	_	_	_
F23a001129.1	1290	EXK28140.1	CAMK/DCAMKL protein kinase [Fusarium oxysporum f. sp. melonis 26406]	91.4	sp|O08875|DCLK1_RAT	Serine/threonine-protein kinase DCLK1 OS=Rattus norvegicus OX=10116 GN=Dclk1 PE=1 SV=1	28.6
F23a001130.1	357	RKL00348.1	hypothetical protein BFJ71_g5836 [Fusarium oxysporum]	96.6	sp|P13773|CAR1_DICDI	Cyclic AMP receptor 1 OS=Dictyostelium discoideum OX=44689 GN=carA-1 PE=1 SV=1	32.5
F23a001131.1	795	EXK28142.1	hypothetical protein FOMG_15590 [Fusarium oxysporum f. sp. melonis 26406]	86.4	_	_	_
F23a001132.1	322	TVY61356.1	Acyl-CoA thioesterase 2 [Fusarium oxysporum f. sp. cubense]	99.4	_	_	_
F23a001133.1	1400	RKK83663.1	ATP-binding cassette transporter CGR1 [Fusarium oxysporum]	96.2	sp|E9RBG1|ABCC_ASPFU	ABC multidrug transporter C OS=Neosartorya fumigata (strain ATCC MYA-4609 / Af293 / CBS 101355 / FGSC A1100) OX=330879 GN=abcC PE=2 SV=1	52.3
F23a001134.1	450	TVY61357.1	hypothetical protein Focb16_v014109 [Fusarium oxysporum f. sp. cubense]	98.2	_	_	_
F23a001134.2	283	TVY61357.1	hypothetical protein Focb16_v014109 [Fusarium oxysporum f. sp. cubense]	98.9	_	_	_
F23a001135.1	360	RKK83661.1	hypothetical protein BFJ69_g2400 [Fusarium oxysporum]	95.6	_	_	_
F23a001136.1	325	TXC06789.1	hypothetical protein FocTR4_00010814 [Fusarium oxysporum f. sp. cubense]	88.1	_	_	_
F23a001137.1	305	SCO87424.1	related to alcohol dehydrogenase homolog Bli-4 [Fusarium oxysporum]	92.4	sp|Q9QYF1|RDH11_MOUSE	Retinol dehydrogenase 11 OS=Mus musculus OX=10090 GN=Rdh11 PE=1 SV=2	35.3
F23a001138.1	366	EXM20640.1	hypothetical protein FOTG_11521 [Fusarium oxysporum f. sp. vasinfectum 25433]	82.1	_	_	_
F23a001139.1	169	RKL50444.1	hypothetical protein BFJ70_g1605 [Fusarium oxysporum]	94.2	_	_	_
F23a001140.1	329	EXL94633.1	hypothetical protein FOIG_12482 [Fusarium oxysporum f. sp. cubense tropical race 4 54006]	96	_	_	_
F23a001141.1	329	EXL73631.1	hypothetical protein FOPG_11090 [Fusarium oxysporum f. sp. conglutinans race 2 54008]	100	sp|P76049|YCJY_ECOLI	Uncharacterized protein YcjY OS=Escherichia coli (strain K12) OX=83333 GN=ycjY PE=1 SV=2	23.3
F23a001142.1	345	EXK82065.1	hypothetical protein FOQG_13581 [Fusarium oxysporum f. sp. raphani 54005]	95.1	sp|Q9UT59|YKJ7_SCHPO	Putative uncharacterized oxidoreductase C513.07 OS=Schizosaccharomyces pombe (strain 972 / ATCC 24843) OX=284812 GN=SPAC513.07 PE=3 SV=1	41
F23a001143.1	660	RKK47041.1	hypothetical protein BFJ67_g7940 [Fusarium oxysporum f. sp. cepae]	96.4	sp|B8NJG9|LEPE_ASPFN	Transcription factor lepE OS=Aspergillus flavus (strain ATCC 200026 / FGSC A1120 / NRRL 3357 / JCM 12722 / SRRC 167) OX=332952 GN=lepB PE=3 SV=1	28.5
F23a001144.1	310	EXK82063.1	hypothetical protein FOQG_13579 [Fusarium oxysporum f. sp. raphani 54005]	94.5	_	_	_
F23a001145.1	442	PNP61423.1	hypothetical protein FNYG_13906 [Fusarium nygamai]	91.9	_	_	_
F23a001146.1	453	EMT73853.1	Riboflavin transporter MCH5 [Fusarium oxysporum f. sp. cubense race 4]	96.7	sp|B8N0F1|ASAE_ASPFN	MFS transporter asaE OS=Aspergillus flavus (strain ATCC 200026 / FGSC A1120 / NRRL 3357 / JCM 12722 / SRRC 167) OX=332952 GN=asaE PE=2 SV=1	42.6
F23a001147.1	340	EWY89621.1	hypothetical protein FOYG_10438 [Fusarium oxysporum NRRL 32931]	96.8	_	_	_
F23a001148.1	821	RKL38616.1	hypothetical protein BFJ70_g6251 [Fusarium oxysporum]	93.4	_	_	_
F23a001149.1	690	TVY61278.1	hypothetical protein Focb16_v014126 [Fusarium oxysporum f. sp. cubense]	92.5	_	_	_
F23a001150.1	629	KLO92863.1	uncharacterized protein LW93_4017 [Fusarium fujikuroi]	77.4	_	_	_
F23a001151.1	597	CEI63499.1	unnamed protein product [Fusarium venenatum]	80.4	sp|D4B0V1|E13B_ARTBC	Probable glucan endo-1,3-beta-glucosidase ARB_02077 OS=Arthroderma benhamiae (strain ATCC MYA-4681 / CBS 112371) OX=663331 GN=ARB_02077 PE=1 SV=1	35
F23a001152.1	271	EXK26574.1	hypothetical protein FOMG_16820 [Fusarium oxysporum f. sp. melonis 26406]	94.8	_	_	_
F23a001153.1	923	SCO87449.1	uncharacterized protein FRV6_11576 [Fusarium oxysporum]	94.1	_	_	_
F23a001154.1	302	RKL08213.1	hypothetical protein BFJ68_g9560 [Fusarium oxysporum]	99.3	sp|D4AU30|SWNH2_ARTBC	Dioxygenase swnH2 OS=Arthroderma benhamiae (strain ATCC MYA-4681 / CBS 112371) OX=663331 GN=swnH2 PE=3 SV=1	34.3
F23a001155.1	436	RKL08214.1	hypothetical protein BFJ68_g9561 [Fusarium oxysporum]	93.8	_	_	_
F23a001156.1	379	RYC90124.1	hypothetical protein BFJ63_vAg7065 [Fusarium oxysporum f. sp. narcissi]	98.9	_	_	_
F23a001157.1	263	RBQ85434.1	hypothetical protein FVER53263_14005 [Fusarium verticillioides]	73.4	_	_	_
F23a001158.1	131	SCO26547.1	uncharacterized protein FFM5_14816 [Fusarium fujikuroi]	95.4	_	_	_
F23a001159.1	259	TVY61969.1	putative ankyrin repeat protein [Fusarium oxysporum f. sp. cubense]	91.9	_	_	_
F23a001160.1	173	TXC06835.1	hypothetical protein FocTR4_00010838 [Fusarium oxysporum f. sp. cubense]	98.8	_	_	_
F23a001161.1	345	EXL90800.1	hypothetical protein FOIG_16008 [Fusarium oxysporum f. sp. cubense tropical race 4 54006]	98	_	_	_
F23a001162.1	286	EXM20607.1	hypothetical protein FOTG_11488 [Fusarium oxysporum f. sp. vasinfectum 25433]	97.2	_	_	_
F23a001163.1	263	ENH71319.1	Fluconazole resistance protein 1 [Fusarium oxysporum f. sp. cubense race 1]	89.2	_	_	_
F23a001164.1	713	PCD33688.1	hypothetical protein AU210_009908 [Fusarium oxysporum f. sp. radicis-cucumerinum]	97.3	sp|P25502|PUT3_YEAST	Proline utilization trans-activator OS=Saccharomyces cerevisiae (strain ATCC 204508 / S288c) OX=559292 GN=PUT3 PE=1 SV=1	21.5
F23a001165.1	929	RKL08241.1	hypothetical protein BFJ68_g9588 [Fusarium oxysporum]	82.2	_	_	_
F23a001166.1	438	EWZ29206.1	cytochrome P450 oxidoreductase [Fusarium oxysporum Fo47]	97	sp|Q83K39|HCAE_SHIFL	3-phenylpropionate/cinnamic acid dioxygenase subunit alpha OS=Shigella flexneri OX=623 GN=hcaE PE=3 SV=1	29.8
F23a001167.1	525	EXK82032.1	hypothetical protein FOQG_13549 [Fusarium oxysporum f. sp. raphani 54005]	98.7	sp|C8VK15|HXNZ_EMENI	Major facilitator-type transporter hxnZ OS=Emericella nidulans (strain FGSC A4 / ATCC 38163 / CBS 112.46 / NRRL 194 / M139) OX=227321 GN=hxnZ PE=2 SV=1	35.5
F23a001168.1	610	EXL90789.1	hypothetical protein FOIG_15997 [Fusarium oxysporum f. sp. cubense tropical race 4 54006]	94.8	_	_	_
F23a001169.1	393	EXA34260.1	sarcosine oxidase [Fusarium oxysporum f. sp. pisi HDV247]	97.5	sp|Q827H4|MSOX_STRAW	Monomeric sarcosine oxidase OS=Streptomyces avermitilis (strain ATCC 31267 / DSM 46492 / JCM 5070 / NBRC 14893 / NCIMB 12804 / NRRL 8165 / MA-4680) OX=227882 GN=soxA PE=3 SV=1	31.3
F23a001170.1	623	EXK26680.1	hypothetical protein FOMG_16741 [Fusarium oxysporum f. sp. melonis 26406]	96.1	sp|M2Y0N8|MOXY_DOTSN	FAD-binding monooxygenase moxY OS=Dothistroma septosporum (strain NZE10 / CBS 128990) OX=675120 GN=moxY PE=2 SV=1	34.5
F23a001171.1	488	RBQ83607.1	hypothetical protein FVER53263_13281 [Fusarium verticillioides]	79.7	sp|P37967|PNBA_BACSU	Para-nitrobenzyl esterase OS=Bacillus subtilis (strain 168) OX=224308 GN=pnbA PE=1 SV=2	28.7
F23a001172.1	679	EXA34267.1	hypothetical protein FOVG_14700 [Fusarium oxysporum f. sp. pisi HDV247]	82.6	_	_	_
F23a001173.1	309	CVL09371.1	related to NADPH-dependent beta-ketoacyl reductase (rhlG) [Fusarium mangiferae]	90.1	sp|Q94K41|SDR3B_ARATH	Short-chain dehydrogenase reductase 3b OS=Arabidopsis thaliana OX=3702 GN=SDR3b PE=2 SV=1	29.5
F23a001174.1	291	PNP61385.1	hypothetical protein FNYG_13868 [Fusarium nygamai]	90.7	sp|P87017|AFLH_ASPPU	5'-hydroxyaverantin dehydrogenase OS=Aspergillus parasiticus (strain ATCC 56775 / NRRL 5862 / SRRC 143 / SU-1) OX=1403190 GN=aflH PE=1 SV=2	32.3
F23a001175.1	903	QGI96208.1	hypothetical protein CEK26_009277 [Fusarium fujikuroi]	81.8	sp|O94343|YHMA_SCHPO	Uncharacterized MFS-type transporter C1271.10c OS=Schizosaccharomyces pombe (strain 972 / ATCC 24843) OX=284812 GN=SPBC1271.10c PE=1 SV=1	26.4
F23a001175.2	814	QGI96208.1	hypothetical protein CEK26_009277 [Fusarium fujikuroi]	81.8	sp|O94343|YHMA_SCHPO	Uncharacterized MFS-type transporter C1271.10c OS=Schizosaccharomyces pombe (strain 972 / ATCC 24843) OX=284812 GN=SPBC1271.10c PE=1 SV=1	26.4
F23a001176.1	924	TXC05502.1	hypothetical protein FocTR4_00010874 [Fusarium oxysporum f. sp. cubense]	97.6	sp|P23623|OXLA_NEUCR	L-amino-acid oxidase OS=Neurospora crassa (strain ATCC 24698 / 74-OR23-1A / CBS 708.71 / DSM 1257 / FGSC 987) OX=367110 GN=lox PE=1 SV=2	62.6
F23a001177.1	303	RKK80918.1	hypothetical protein BFJ71_g15788 [Fusarium oxysporum]	92.7	sp|O13750|SUCA_SCHPO	Succinate--CoA ligase [ADP-forming] subunit alpha, mitochondrial OS=Schizosaccharomyces pombe (strain 972 / ATCC 24843) OX=284812 GN=SPAC16E8.17c PE=3 SV=1	59.4
F23a001178.1	418	TVY77473.1	Succinate--CoA ligase [ADP-forming] subunit beta [Fusarium oxysporum f. sp. cubense]	98.3	sp|Q9P567|SUCB_NEUCR	Succinate--CoA ligase [ADP-forming] subunit beta, mitochondrial OS=Neurospora crassa (strain ATCC 24698 / 74-OR23-1A / CBS 708.71 / DSM 1257 / FGSC 987) OX=367110 GN=tca-9 PE=3 SV=1	43.5
F23a001179.1	721	RKK71037.1	hypothetical protein BFJ69_g11308 [Fusarium oxysporum]	96.8	_	_	_
F23a001180.1	129	KIL85927.1	l-psp endoribonuclease family protein [Fusarium avenaceum]	94.4	sp|O43003|MMF1_SCHPO	Protein mmf1, mitochondrial OS=Schizosaccharomyces pombe (strain 972 / ATCC 24843) OX=284812 GN=mmf1 PE=3 SV=1	47.7
F23a001181.1	360	RYC78674.1	hypothetical protein BFJ63_vAg18451 [Fusarium oxysporum f. sp. narcissi]	95.6	sp|Q98KN6|Y1393_RHILO	Uncharacterized isomerase mll1393 OS=Mesorhizobium japonicum (strain LMG 29417 / CECT 9101 / MAFF 303099) OX=266835 GN=mll1393 PE=3 SV=1	30
F23a001182.1	689	PCD28539.1	phenol 2-monooxygenase [Fusarium graminearum]	96.8	sp|P15245|PHHY_TRICU	Phenol hydroxylase OS=Trichosporon cutaneum OX=5554 PE=1 SV=3	36.2
F23a001183.1	344	RKK83697.1	hypothetical protein BFJ69_g2436 [Fusarium oxysporum]	99.1	_	_	_
F23a001184.1	534	RKK47091.1	hypothetical protein BFJ67_g7989 [Fusarium oxysporum f. sp. cepae]	99.4	sp|P45598|ARAE_KLEOX	Arabinose-proton symporter OS=Klebsiella oxytoca OX=571 GN=araE PE=3 SV=1	25.7
F23a001185.1	154	RKL38602.1	hypothetical protein BFJ70_g6237 [Fusarium oxysporum]	91.1	_	_	_
F23a001186.1	325	RKK47098.1	hypothetical protein BFJ67_g7996 [Fusarium oxysporum f. sp. cepae]	95.5	sp|B6H9U8|LAEA_PENRW	Secondary metabolism regulator laeA OS=Penicillium rubens (strain ATCC 28089 / DSM 1075 / NRRL 1951 / Wisconsin 54-1255) OX=500485 GN=laeA PE=1 SV=1	32.4
F23a001187.1	664	EWZ29234.1	hypothetical protein FOZG_17102 [Fusarium oxysporum Fo47]	92.8	_	_	_
F23a001188.1	845	RKL38008.1	hypothetical protein BFJ72_g7470 [Fusarium proliferatum]	98.3	sp|Q14697|GANAB_HUMAN	Neutral alpha-glucosidase AB OS=Homo sapiens OX=9606 GN=GANAB PE=1 SV=3	27.6
F23a001189.1	278	SCO50352.1	uncharacterized protein FFMR_10264 [Fusarium fujikuroi]	94.6	sp|G1XU02|AR281_ARTOA	6-methylsalicylic acid decarboxylase OS=Arthrobotrys oligospora (strain ATCC 24927 / CBS 115.81 / DSM 1491) OX=756982 GN=AOL_s00215g281 PE=3 SV=1	40.9
F23a001190.1	135	RKL38109.1	hypothetical protein BFJ72_g7571 [Fusarium proliferatum]	93.3	sp|B8M9J6|TROPD_TALSN	Cytochrome P450 monooxygenase tropD OS=Talaromyces stipitatus (strain ATCC 10500 / CBS 375.48 / QM 6759 / NRRL 1006) OX=441959 GN=tropD PE=1 SV=1	38.2
F23a001191.1	394	QGI65309.1	hypothetical protein CEK27_009280 [Fusarium fujikuroi]	92.4	_	_	_
F23a001192.1	382	SCO50358.1	related to BNR/Asp-box repeat domain protein [Fusarium fujikuroi]	96.6	_	_	_
F23a001193.1	746	RBR01651.1	hypothetical protein FVER53590_13301 [Fusarium verticillioides]	92.5	sp|A7LXS8|BGH3A_BACO1	Beta-glucosidase BoGH3A OS=Bacteroides ovatus (strain ATCC 8483 / DSM 1896 / JCM 5824 / NCTC 11153) OX=411476 GN=BACOVA_02644 PE=1 SV=1	31.1
F23a001194.1	575	CVK98917.1	uncharacterized protein FMAN_08370 [Fusarium mangiferae]	92.7	_	_	_
F23a001195.1	524	SCO50362.1	related to maltose permease [Fusarium fujikuroi]	97.5	sp|P53048|MAL11_YEAST	General alpha-glucoside permease OS=Saccharomyces cerevisiae (strain ATCC 204508 / S288c) OX=559292 GN=MAL11 PE=1 SV=1	28.5
F23a001196.1	588	PNP61370.1	hypothetical protein FNYG_13853 [Fusarium nygamai]	94.3	sp|B6GX22|MU71A_PENRW	Mutanase Pc12g07500 OS=Penicillium rubens (strain ATCC 28089 / DSM 1075 / NRRL 1951 / Wisconsin 54-1255) OX=500485 GN=PCH_Pc12g07500 PE=1 SV=1	38.8
F23a001197.1	384	SCO87495.1	related to aspartic proteinase, pepstatin-sensitive [Fusarium oxysporum]	98.2	sp|P00793|PEPA_CHICK	Pepsin A OS=Gallus gallus OX=9031 GN=PGA PE=1 SV=1	24.2
F23a001198.1	546	SCO87496.1	related to cellobiose dehydrogenase [Fusarium oxysporum]	98.5	sp|Q01738|CDH_PHACH	Cellobiose dehydrogenase OS=Phanerochaete chrysosporium OX=5306 GN=CDH-1 PE=1 SV=1	35.3
F23a001199.1	160	TXC06618.1	hypothetical protein FocTR4_00010890 [Fusarium oxysporum f. sp. cubense]	94.3	sp|O94564|YGD6_SCHPO	Zinc-type alcohol dehydrogenase-like protein C1773.06c OS=Schizosaccharomyces pombe (strain 972 / ATCC 24843) OX=284812 GN=SPBC1773.06c PE=3 SV=1	47.2
F23a001200.1	267	EMT73925.1	hypothetical protein FOC4_g10002966 [Fusarium oxysporum f. sp. cubense race 4]	95.7	_	_	_
F23a001201.1	595	KFY99996.1	hypothetical protein V500_01216 [Pseudogymnoascus sp. VKM F-4518 (FW-2643)]	40.3	_	_	_
F23a001202.1	772	KFY99996.1	hypothetical protein V500_01216 [Pseudogymnoascus sp. VKM F-4518 (FW-2643)]	28.9	_	_	_
F23a001203.1	294	KFY69552.1	hypothetical protein V496_00133 [Pseudogymnoascus sp. VKM F-4515 (FW-2607)]	33.1	_	_	_
F23a001204.1	469	RKK65222.1	hypothetical protein BFJ69_g16476 [Fusarium oxysporum]	96.4	sp|P72926|Y1024_SYNY3	UPF0187 protein sll1024 OS=Synechocystis sp. (strain PCC 6803 / Kazusa) OX=1111708 GN=sll1024 PE=3 SV=2	31.5
F23a001205.1	509	PNP60595.1	hypothetical protein FNYG_14673 [Fusarium nygamai]	66.6	_	_	_
F23a001206.1	343	EXK25702.1	hypothetical protein FOMG_17659 [Fusarium oxysporum f. sp. melonis 26406]	96.5	sp|O42909|YBI2_SCHPO	Zinc-type alcohol dehydrogenase-like protein C16A3.02c OS=Schizosaccharomyces pombe (strain 972 / ATCC 24843) OX=284812 GN=SPBC16A3.02c PE=3 SV=1	32.1
F23a001207.1	209	RFN49751.1	hypothetical protein FIE12Z_5994 [Fusarium fasciculatum]	91.4	_	_	_
F23a001208.1	415	PNP55728.1	hypothetical protein FNYG_15452 [Fusarium nygamai]	89.2	_	_	_
F23a001209.1	275	RKK63631.1	hypothetical protein BFJ69_g16891 [Fusarium oxysporum]	70.4	_	_	_
F23a001210.1	452	KIL88183.1	hypothetical protein FAVG1_08261 [Fusarium avenaceum]	81.8	_	_	_
F23a001211.1	338	TXC05449.1	hypothetical protein FocTR4_00010853 [Fusarium oxysporum f. sp. cubense]	77	sp|Q12177|YL056_YEAST	Uncharacterized protein YLL056C OS=Saccharomyces cerevisiae (strain ATCC 204508 / S288c) OX=559292 GN=YLL056C PE=2 SV=1	24.6
F23a001212.1	110	RGP64309.1	protoporphyrinogen oxidase [Fusarium sporotrichioides]	79.5	_	_	_
F23a001213.1	956	RTE77999.1	GPI ethanolamine phosphate transferase 1 [Fusarium euwallaceae]	73.3	sp|Q4ILH3|MCD4_GIBZE	GPI ethanolamine phosphate transferase 1 OS=Gibberella zeae (strain PH-1 / ATCC MYA-4620 / FGSC 9075 / NRRL 31084) OX=229533 GN=MCD4 PE=3 SV=1	72.3
F23a001214.1	611	PTB48943.1	hypothetical protein M431DRAFT_98522 [Trichoderma harzianum CBS 226.95]	65	sp|Q9RKB5|BVMO2_STRCO	Baeyer-Villiger monooxygenase OS=Streptomyces coelicolor (strain ATCC BAA-471 / A3(2) / M145) OX=100226 GN=SCO3172 PE=1 SV=1	32.9
F23a001215.1	316	RKK77081.1	hypothetical protein BFJ68_g17996 [Fusarium oxysporum]	83.2	sp|Q9Y7P2|YCKF_SCHPO	Uncharacterized protein C1450.15 OS=Schizosaccharomyces pombe (strain 972 / ATCC 24843) OX=284812 GN=SPCC1450.15 PE=3 SV=2	32.8
F23a001216.1	409	KAF2098757.1	amino acid transporter [Rhizodiscina lignyota]	55.4	sp|E9F8M0|SWNT_METRA	Transmembrane transporter swnT OS=Metarhizium robertsii (strain ARSEF 23 / ATCC MYA-3075) OX=655844 GN=swnT PE=3 SV=2	27.5
F23a001217.1	623	OAG14381.1	amine oxidase [Alternaria alternata]	74.4	sp|P49253|AOF_ONCMY	Amine oxidase [flavin-containing] OS=Oncorhynchus mykiss OX=8022 GN=mao PE=2 SV=2	32
F23a001218.1	521	OAG14380.1	hypothetical protein CC77DRAFT_1099936 [Alternaria alternata]	52.8	_	_	_
F23a001219.1	332	KAE9574855.1	hypothetical protein CGMCC3_g8991 [Colletotrichum fructicola]	59.9	sp|G3XMB9|AZAE_ASPNA	Ketoreductase azaE OS=Aspergillus niger (strain ATCC 1015 / CBS 113.46 / FGSC A1144 / LSHB Ac4 / NCTC 3858a / NRRL 328 / USDA 3528.7) OX=380704 GN=azaE PE=2 SV=1	44.4
F23a001220.1	772	OBT41912.1	hypothetical protein VE00_07404 [Pseudogymnoascus sp. WSF 3629]	67.1	sp|Q2U325|BGLG_ASPOR	Probable beta-glucosidase G OS=Aspergillus oryzae (strain ATCC 42149 / RIB 40) OX=510516 GN=bglG PE=3 SV=1	53.5
F23a001221.1	195	OLN88346.1	hypothetical protein CCHL11_00013 [Colletotrichum chlorophyti]	52.6	sp|Q5AW46|Y7484_EMENI	Uncharacterized protein AN7484 OS=Emericella nidulans (strain FGSC A4 / ATCC 38163 / CBS 112.46 / NRRL 194 / M139) OX=227321 GN=AN7484 PE=1 SV=1	41
F23a001222.1	379	OJI95996.1	hypothetical protein ASPVEDRAFT_35309 [Aspergillus versicolor CBS 583.65]	59.8	_	_	_
F23a001223.1	728	OJJ61904.1	hypothetical protein ASPSYDRAFT_85597 [Aspergillus sydowii CBS 593.65]	42.8	_	_	_
F23a001224.1	377	KXH64948.1	dimeric dihydrodiol dehydrogenase [Colletotrichum nymphaeae SA-01]	61.4	sp|Q9UT60|XDH_SCHPO	Probable D-xylose 1-dehydrogenase (NADP(+)) OS=Schizosaccharomyces pombe (strain 972 / ATCC 24843) OX=284812 GN=dhd1 PE=3 SV=1	31.5
F23a001225.1	519	EXL39098.1	hypothetical protein FOCG_18281 [Fusarium oxysporum f. sp. radicis-lycopersici 26381]	95	sp|P07921|LACP_KLULA	Lactose permease OS=Kluyveromyces lactis (strain ATCC 8585 / CBS 2359 / DSM 70799 / NBRC 1267 / NRRL Y-1140 / WM37) OX=284590 GN=LAC12 PE=3 SV=1	29.9
F23a001226.1	846	EXL39099.1	beta-glucosidase [Fusarium oxysporum f. sp. radicis-lycopersici 26381]	92.2	sp|Q0CAF5|BGLI_ASPTN	Probable beta-glucosidase I OS=Aspergillus terreus (strain NIH 2624 / FGSC A1156) OX=341663 GN=bglI PE=3 SV=1	53.7
F23a001227.1	353	KIL85454.1	hypothetical protein FAVG1_11412 [Fusarium avenaceum]	70.3	_	_	_
F23a001228.1	541	EYB21943.1	hypothetical protein FG05_30654 [Fusarium graminearum]	75.1	_	_	_
F23a001229.1	302	RKK67101.1	hypothetical protein BFJ69_g14799 [Fusarium oxysporum]	83.8	_	_	_
F23a001230.1	1158	RKK67099.1	hypothetical protein BFJ69_g14797 [Fusarium oxysporum]	85.5	_	_	_
F23a001231.1	127	TVY78698.1	hypothetical protein Focb16_v009795 [Fusarium oxysporum f. sp. cubense]	99.2	_	_	_
F23a001232.1	485	RKL04287.1	hypothetical protein BFJ71_g3668 [Fusarium oxysporum]	76.1	_	_	_
F23a001233.1	182	EXK77312.1	hypothetical protein FOQG_17973 [Fusarium oxysporum f. sp. raphani 54005]	96.7	_	_	_
F23a001234.1	481	EGU83698.1	hypothetical protein FOXB_05786 [Fusarium oxysporum Fo5176]	49.5	_	_	_
F23a001234.2	221	RKK89044.1	hypothetical protein BFJ68_g16810 [Fusarium oxysporum]	79.2	_	_	_
F23a001235.1	413	EXM13727.1	hypothetical protein FOTG_17829 [Fusarium oxysporum f. sp. vasinfectum 25433]	98.5	_	_	_
F23a001236.1	1057	KNB19743.1	hypothetical protein FOXG_22639 [Fusarium oxysporum f. sp. lycopersici 4287]	79	sp|Q13231|CHIT1_HUMAN	Chitotriosidase-1 OS=Homo sapiens OX=9606 GN=CHIT1 PE=1 SV=1	30.9
F23a001237.1	258	EXM15438.1	hypothetical protein FOTG_16232 [Fusarium oxysporum f. sp. vasinfectum 25433]	98.4	_	_	_
F23a001238.1	440	RKK75917.1	hypothetical protein BFJ71_g17036 [Fusarium oxysporum]	87.1	sp|D4ACP5|RECQ5_RAT	ATP-dependent DNA helicase Q5 OS=Rattus norvegicus OX=10116 GN=Recql5 PE=1 SV=1	31.5
F23a001239.1	1462	KLP14861.1	Uncharacterized protein LW94_6636 [Fusarium fujikuroi]	90.5	_	_	_
F23a001240.1	448	PCD21756.1	hypothetical protein AU210_015559 [Fusarium oxysporum f. sp. radicis-cucumerinum]	99.6	_	_	_
F23a001241.1	412	PNP61171.1	hypothetical protein FNYG_14088 [Fusarium nygamai]	92.7	sp|O14305|SID1_SCHPO	Serine/threonine-protein kinase sid1 OS=Schizosaccharomyces pombe (strain 972 / ATCC 24843) OX=284812 GN=sid1 PE=1 SV=1	27.1
F23a001242.1	336	TVY62487.1	hypothetical protein Focb16_v004059 [Fusarium oxysporum f. sp. cubense]	86	_	_	_
F23a001243.1	502	RYC78341.1	hypothetical protein BFJ63_vAg18785 [Fusarium oxysporum f. sp. narcissi]	95.4	sp|Q8L840|RQL4A_ARATH	ATP-dependent DNA helicase Q-like 4A OS=Arabidopsis thaliana OX=3702 GN=RECQL4A PE=2 SV=1	31.1
F23a001244.1	110	KNB06629.1	hypothetical protein FOXG_19741 [Fusarium oxysporum f. sp. lycopersici 4287]	99.1	_	_	_
F23a001245.1	1239	RYC78697.1	hypothetical protein BFJ63_vAg18429, partial [Fusarium oxysporum f. sp. narcissi]	96	_	_	_
F23a001246.1	321	EXL64482.1	hypothetical protein FOPG_19254 [Fusarium oxysporum f. sp. conglutinans race 2 54008]	97.5	_	_	_
F23a001247.1	402	EWZ28355.1	hypothetical protein FOZG_17922 [Fusarium oxysporum Fo47]	97.3	_	_	_
F23a001248.1	534	ENH63730.1	hypothetical protein FOC1_g10000510 [Fusarium oxysporum f. sp. cubense race 1]	89.4	_	_	_
F23a001249.1	160	PNP51658.1	hypothetical protein FNYG_15884 [Fusarium nygamai]	90.1	sp|P39109|YCFI_YEAST	Metal resistance protein YCF1 OS=Saccharomyces cerevisiae (strain ATCC 204508 / S288c) OX=559292 GN=YCF1 PE=1 SV=2	57.1
F23a001250.1	146	RSL40010.1	hypothetical protein CEP54_016213, partial [Fusarium sp. AF-8]	72.7	_	_	_
F23a001251.1	397	CCT69954.1	uncharacterized protein FFUJ_05880 [Fusarium fujikuroi IMI 58289]	64.1	_	_	_
F23a001252.1	134	CVK87685.1	probable kelch repeat-containing proteins [Fusarium mangiferae]	82.8	_	_	_
F23a001253.1	380	EXK96642.1	hypothetical protein FOQG_02082 [Fusarium oxysporum f. sp. raphani 54005]	73.9	sp|Q9US37|YFZ4_SCHPO	Uncharacterized transporter C1039.04 OS=Schizosaccharomyces pombe (strain 972 / ATCC 24843) OX=284812 GN=SPAC1039.04 PE=3 SV=1	25.3
F23a001254.1	688	TVY68505.1	hypothetical protein Focb16_v002094 [Fusarium oxysporum f. sp. cubense]	92.6	_	_	_
F23a001255.1	262	TVY68504.1	hypothetical protein Focb16_v002095 [Fusarium oxysporum f. sp. cubense]	91.5	_	_	_
F23a001256.1	371	TVY68509.1	hypothetical protein Focb16_v002098 [Fusarium oxysporum f. sp. cubense]	77.3	_	_	_
F23a001257.1	182	EXL67105.1	hypothetical protein FOPG_16757 [Fusarium oxysporum f. sp. conglutinans race 2 54008]	88.5	_	_	_
F23a001258.1	205	CEI68009.1	unnamed protein product [Fusarium venenatum]	81	_	_	_
F23a001259.1	330	SCO86142.1	related to methyltransferase [Fusarium oxysporum]	99.1	sp|A7XRZ1|TDIE_EMENI	Probable methyltransferase tdiE OS=Emericella nidulans (strain FGSC A4 / ATCC 38163 / CBS 112.46 / NRRL 194 / M139) OX=227321 GN=tdiE PE=2 SV=1	33.4
F23a001260.1	227	EXK33414.1	hypothetical protein FOMG_10693 [Fusarium oxysporum f. sp. melonis 26406]	98.7	_	_	_
F23a001261.1	451	TXC06798.1	hypothetical protein FocTR4_00009465 [Fusarium oxysporum f. sp. cubense]	95.6	_	_	_
F23a001262.1	116	RKK91153.1	hypothetical protein BFJ71_g11038 [Fusarium oxysporum]	92.7	_	_	_
F23a001263.1	271	RKK67104.1	hypothetical protein BFJ69_g14802 [Fusarium oxysporum]	98.5	sp|Q5HLD8|Y2049_STAEQ	Uncharacterized oxidoreductase SERP2049 OS=Staphylococcus epidermidis (strain ATCC 35984 / RP62A) OX=176279 GN=SERP2049 PE=3 SV=1	27.4
F23a001264.1	181	EXL39736.1	hypothetical protein FOCG_17672 [Fusarium oxysporum f. sp. radicis-lycopersici 26381]	92.8	_	_	_
F23a001265.1	744	ALQ32832.1	putative polyketide synthase [Fusarium dlaminii]	87.4	sp|Q5KTM9|ALT5_ALTSO	Highly reducing polyketide synthase alt5 OS=Alternaria solani OX=48100 GN=alt5 PE=1 SV=1	66.1
F23a001266.1	458	PNP74681.1	hypothetical protein FNYG_12017 [Fusarium nygamai]	75.8	sp|Q5KTN1|ALT3_ALTSO	Cytochrome P450 monooxygenase alt3 OS=Alternaria solani OX=48100 GN=alt3 PE=3 SV=1	59.5
F23a001267.1	142	EWY92127.1	hypothetical protein FOYG_09023 [Fusarium oxysporum NRRL 32931]	83.1	sp|Q5KTN2|ALT2_ALTSO	Cytochrome P450 monooxygenase alt2 OS=Alternaria solani OX=48100 GN=alt2 PE=3 SV=1	50.5
F23a001268.1	3198	ALQ32808.1	putative polyketide synthase [Fusarium commune]	99.2	sp|Q50LG3|AFT91_ALTAL	Highly reducing polyketide synthase AFT9-1 OS=Alternaria alternata OX=5599 GN=AFT9-1 PE=3 SV=1	31.7
F23a001269.1	515	TVY65876.1	Acetyltransferase BOT5 [Fusarium oxysporum f. sp. cubense]	94.1	sp|L0MZK4|FC13_PHOAM	O-acetyltransferase PaAT-2 OS=Phomopsis amygdali OX=1214568 GN=PaAT-2 PE=1 SV=1	28.8
F23a001270.1	562	ENH75834.1	hypothetical protein FOC1_g10001984 [Fusarium oxysporum f. sp. cubense race 1]	93	_	_	_
F23a001271.1	463	PNP74630.1	hypothetical protein FNYG_11966 [Fusarium nygamai]	95.7	sp|C8V7P3|IVOC_EMENI	N-acetyltryptophan 6-hydroxylase ivoC OS=Emericella nidulans (strain FGSC A4 / ATCC 38163 / CBS 112.46 / NRRL 194 / M139) OX=227321 GN=ivoC PE=3 SV=1	33.7
F23a001272.1	517	RYC81563.1	hypothetical protein BFJ63_vAg15556 [Fusarium oxysporum f. sp. narcissi]	98.6	sp|P07921|LACP_KLULA	Lactose permease OS=Kluyveromyces lactis (strain ATCC 8585 / CBS 2359 / DSM 70799 / NBRC 1267 / NRRL Y-1140 / WM37) OX=284590 GN=LAC12 PE=3 SV=1	31.9
F23a001273.1	536	RKK71288.1	hypothetical protein BFJ69_g11136 [Fusarium oxysporum]	94.2	_	_	_
F23a001274.1	565	SCO76902.1	related to beta-galactosidase [Fusarium oxysporum]	97.5	_	_	_
F23a001275.1	356	EXM13302.1	hypothetical protein FOTG_18247 [Fusarium oxysporum f. sp. vasinfectum 25433]	91	sp|M2SNN6|LAEA_COCH5	Secondary metabolism regulator LAE1 OS=Cochliobolus heterostrophus (strain C5 / ATCC 48332 / race O) OX=701091 GN=LAE1 PE=3 SV=1	30.6
F23a001276.1	458	EXL99294.1	hypothetical protein FOIG_09156 [Fusarium oxysporum f. sp. cubense tropical race 4 54006]	95	sp|D4ARV2|AIM6_ARTBC	Altered inheritance of mitochondria protein 6 homolog ARB_06966 OS=Arthroderma benhamiae (strain ATCC MYA-4681 / CBS 112371) OX=663331 GN=ARB_06966 PE=1 SV=1	33.3
F23a001277.1	545	TXC02080.1	hypothetical protein FocTR4_00009440 [Fusarium oxysporum f. sp. cubense]	94.1	sp|Q59YT1|QDR2_CANAL	MFS antiporter QDR2 OS=Candida albicans (strain SC5314 / ATCC MYA-2876) OX=237561 GN=QDR2 PE=3 SV=1	29.4
F23a001278.1	292	EXM13299.1	hypothetical protein FOTG_18244 [Fusarium oxysporum f. sp. vasinfectum 25433]	96.2	sp|C8ZI10|RSB1_YEAS8	Sphingoid long-chain base transporter RSB1 OS=Saccharomyces cerevisiae (strain Lalvin EC1118 / Prise de mousse) OX=643680 GN=RSB1 PE=3 SV=1	36.3
F23a001279.1	574	TVY66574.1	Transcriptional regulatory protein SEF1 [Fusarium oxysporum f. sp. cubense]	74.2	_	_	_
F23a001280.1	998	EGU88804.1	hypothetical protein FOXB_00686 [Fusarium oxysporum Fo5176]	87.5	_	_	_
F23a001281.1	701	EWY92104.1	hypothetical protein FOYG_09001 [Fusarium oxysporum NRRL 32931]	84.7	_	_	_
F23a001282.1	712	EXA33062.1	hypothetical protein FOVG_15667 [Fusarium oxysporum f. sp. pisi HDV247]	94.9	_	_	_
F23a001283.1	522	TXC01365.1	hypothetical protein FocTR4_00009434 [Fusarium oxysporum f. sp. cubense]	90.1	sp|A6SSW6|BOA15_BOTFB	Transcription factor BOA15 OS=Botryotinia fuckeliana (strain B05.10) OX=332648 GN=BOA15 PE=4 SV=1	30.6
F23a001284.1	281	EWY92103.1	hypothetical protein FOYG_09000 [Fusarium oxysporum NRRL 32931]	98.6	sp|Q5R6U1|DRS7B_PONAB	Dehydrogenase/reductase SDR family member 7B OS=Pongo abelii OX=9601 GN=DHRS7B PE=2 SV=2	32.8
F23a001285.1	347	RKK37109.1	hypothetical protein BFJ66_g13143 [Fusarium oxysporum f. sp. cepae]	97.7	sp|G0KYA7|TRI14_TRIAR	Trichothecene biosynthesis protein 14 OS=Trichoderma arundinaceum OX=490622 GN=TRI14 PE=3 SV=1	35.7
F23a001286.1	502	TXC01362.1	hypothetical protein FocTR4_00009431 [Fusarium oxysporum f. sp. cubense]	96	sp|Q9XDL1|CR1ID_BACTU	Pesticidal crystal protein Cry1Id OS=Bacillus thuringiensis OX=1428 GN=cry1Id PE=2 SV=1	30.9
F23a001287.1	790	TXC00526.1	hypothetical protein FocTR4_00009429 [Fusarium oxysporum f. sp. cubense]	93.7	_	_	_
F23a001288.1	303	EXL71857.1	hypothetical protein FOPG_12487 [Fusarium oxysporum f. sp. conglutinans race 2 54008]	78.2	sp|F2Z678|ADH2_YARLI	Alcohol dehydrogenase 2 OS=Yarrowia lipolytica (strain CLIB 122 / E 150) OX=284591 GN=ADH2 PE=1 SV=1	37
F23a001289.1	513	RYC97088.1	3-hydroxyphenylacetate 6-hydroxylase [Fusarium oxysporum f. sp. narcissi]	95.3	sp|Q078T0|PHACB_EMEND	3-hydroxyphenylacetate 6-hydroxylase OS=Emericella nidulans OX=162425 GN=phacB PE=1 SV=1	59.8
F23a001290.1	134	RKK70675.1	hypothetical protein BFJ69_g11653 [Fusarium oxysporum]	91.8	_	_	_
F23a001291.1	111	EXK40857.1	hypothetical protein FOMG_07589 [Fusarium oxysporum f. sp. melonis 26406]	90.1	_	_	_
F23a001292.1	1023	RKK93685.1	hypothetical protein BFJ71_g9481 [Fusarium oxysporum]	90.9	sp|F8P2C8|NPS9_SERL9	Adenylate-forming reductase Nps9 OS=Serpula lacrymans var. lacrymans (strain S7.9) OX=578457 GN=nps9 PE=2 SV=2	29.6
F23a001293.1	594	PCD36069.1	hypothetical protein AU210_008621 [Fusarium oxysporum f. sp. radicis-cucumerinum]	94.7	sp|M2Y0N8|MOXY_DOTSN	FAD-binding monooxygenase moxY OS=Dothistroma septosporum (strain NZE10 / CBS 128990) OX=675120 GN=moxY PE=2 SV=1	31
F23a001294.1	421	EXL99280.1	aspartate aminotransferase [Fusarium oxysporum f. sp. cubense tropical race 4 54006]	89.8	sp|Q55F21|AATM_DICDI	Aspartate aminotransferase, mitochondrial OS=Dictyostelium discoideum OX=44689 GN=aatA PE=3 SV=1	40.4
F23a001295.1	580	EXL58224.1	hypothetical protein FOCG_05163 [Fusarium oxysporum f. sp. radicis-lycopersici 26381]	95.5	sp|P06169|PDC1_YEAST	Pyruvate decarboxylase isozyme 1 OS=Saccharomyces cerevisiae (strain ATCC 204508 / S288c) OX=559292 GN=PDC1 PE=1 SV=7	39.7
F23a001296.1	317	TXC00532.1	hypothetical protein FocTR4_00009427 [Fusarium oxysporum f. sp. cubense]	91.5	sp|G3XMB9|AZAE_ASPNA	Ketoreductase azaE OS=Aspergillus niger (strain ATCC 1015 / CBS 113.46 / FGSC A1144 / LSHB Ac4 / NCTC 3858a / NRRL 328 / USDA 3528.7) OX=380704 GN=azaE PE=2 SV=1	43.1
F23a001297.1	196	TXC00533.1	hypothetical protein FocTR4_00009426 [Fusarium oxysporum f. sp. cubense]	93.4	_	_	_
F23a001298.1	465	EXL71859.1	hypothetical protein FOPG_12489 [Fusarium oxysporum f. sp. conglutinans race 2 54008]	98.7	sp|P38680|MTR_NEUCR	N amino acid transport system protein OS=Neurospora crassa (strain ATCC 24698 / 74-OR23-1A / CBS 708.71 / DSM 1257 / FGSC 987) OX=367110 GN=mtr PE=3 SV=2	30.4
F23a001299.1	561	TVY66482.1	General alpha-glucoside permease [Fusarium oxysporum f. sp. cubense]	99.3	sp|P53048|MAL11_YEAST	General alpha-glucoside permease OS=Saccharomyces cerevisiae (strain ATCC 204508 / S288c) OX=559292 GN=MAL11 PE=1 SV=1	41.4
F23a001300.1	174	TXC01410.1	hypothetical protein FocTR4_00009418 [Fusarium oxysporum f. sp. cubense]	94.8	_	_	_
F23a001301.1	469	RYC96879.1	hypothetical protein BFJ63_vAg46 [Fusarium oxysporum f. sp. narcissi]	95.7	_	_	_
F23a001302.1	365	CVL02214.1	related to gibberellin 20-oxidase [Fusarium mangiferae]	95.3	sp|C8VK14|HXNY_EMENI	2-oxoglutarate-Fe(II) type oxidoreductase hxnY OS=Emericella nidulans (strain FGSC A4 / ATCC 38163 / CBS 112.46 / NRRL 194 / M139) OX=227321 GN=hxnY PE=2 SV=1	33.3
F23a001303.1	563	EXL58196.1	hypothetical protein FOCG_05138 [Fusarium oxysporum f. sp. radicis-lycopersici 26381]	98.9	sp|O14035|YEME_SCHPO	Uncharacterized permease C29B12.14c OS=Schizosaccharomyces pombe (strain 972 / ATCC 24843) OX=284812 GN=SPAC29B12.14c PE=3 SV=2	36.3
F23a001304.1	577	TXC00592.1	hypothetical protein FocTR4_00009406 [Fusarium oxysporum f. sp. cubense]	82.6	_	_	_
F23a001305.1	888	SCO32954.1	uncharacterized protein FFNC_03181 [Fusarium fujikuroi]	88.5	_	_	_
F23a001306.1	395	RYC97235.1	hypothetical protein BFJ63_vAg393 [Fusarium oxysporum f. sp. narcissi]	99.2	_	_	_
F23a001307.1	433	ENH74405.1	hypothetical protein FOC1_g10009815 [Fusarium oxysporum f. sp. cubense race 1]	90.5	_	_	_
F23a001308.1	475	SCO76963.1	probable homogentisate 1,2-dioxygenase [Fusarium oxysporum]	99.6	sp|Q54QI4|HGD_DICDI	Homogentisate 1,2-dioxygenase OS=Dictyostelium discoideum OX=44689 GN=hgd PE=2 SV=1	51
F23a001309.1	481	RKK93678.1	Delta(14)-sterol reductase [Fusarium oxysporum]	97.9	sp|P38670|ERG24_NEUCR	Delta(14)-sterol reductase OS=Neurospora crassa (strain ATCC 24698 / 74-OR23-1A / CBS 708.71 / DSM 1257 / FGSC 987) OX=367110 GN=erg-3 PE=3 SV=1	55.3
F23a001310.1	1360	PNP74678.1	hypothetical protein FNYG_12014 [Fusarium nygamai]	87.2	_	_	_
F23a001311.1	491	EXA46310.1	hypothetical protein FOVG_07032 [Fusarium oxysporum f. sp. pisi HDV247]	98	sp|P42041|ALDH_ALTAL	Aldehyde dehydrogenase OS=Alternaria alternata OX=5599 GN=ALTA10 PE=1 SV=2	44.6
F23a001312.1	246	RKK70667.1	hypothetical protein BFJ69_g11645 [Fusarium oxysporum]	93.9	_	_	_
F23a001313.1	253	EXL70616.1	hypothetical protein FOPG_13545 [Fusarium oxysporum f. sp. conglutinans race 2 54008]	68.3	_	_	_
F23a001314.1	365	TVY66325.1	hypothetical protein Focb16_v009969 [Fusarium oxysporum f. sp. cubense]	96.2	_	_	_
F23a001315.1	409	TXC01449.1	hypothetical protein FocTR4_00009385 [Fusarium oxysporum f. sp. cubense]	97.6	_	_	_
F23a001316.1	154	TVY66674.1	hypothetical protein Focb16_v009971 [Fusarium oxysporum f. sp. cubense]	99.4	_	_	_
F23a001317.1	298	SCN92766.1	related to cellulose-binding GDSL lipase/acylhydrolase [Fusarium fujikuroi]	98	sp|G2QJ27|AES1_MYCTT	Acetylesterase OS=Myceliophthora thermophila (strain ATCC 42464 / BCRC 31852 / DSM 1799) OX=573729 GN=aes1 PE=3 SV=1	55
F23a001318.1	653	EWY92046.1	acid phosphatase [Fusarium oxysporum NRRL 32931]	97.9	sp|Q12546|PPA_ASPFI	Acid phosphatase OS=Aspergillus ficuum OX=5058 GN=aphA PE=1 SV=1	65.9
F23a001319.1	322	PNP74691.1	hypothetical protein FNYG_12027 [Fusarium nygamai]	99.1	sp|Q5PQX0|UXS1_RAT	UDP-glucuronic acid decarboxylase 1 OS=Rattus norvegicus OX=10116 GN=Uxs1 PE=1 SV=1	48.2
F23a001320.1	432	EWY92050.1	chitinase [Fusarium oxysporum NRRL 32931]	98.1	sp|O35744|CHIL3_MOUSE	Chitinase-like protein 3 OS=Mus musculus OX=10090 GN=Chil3 PE=1 SV=2	27.4
F23a001321.1	428	CVL02169.1	related to aldehyde dehydrogenase [Fusarium mangiferae]	95.1	sp|S0ENH1|FUS7_GIBF5	Putative aldehyde dehydrogenase FUS7 OS=Gibberella fujikuroi (strain CBS 195.34 / IMI 58289 / NRRL A-6831) OX=1279085 GN=FUS7 PE=2 SV=1	41.1
F23a001322.1	333	KNB10582.1	hypothetical protein FOXG_10743 [Fusarium oxysporum f. sp. lycopersici 4287]	94	sp|P0DN30|RTAI1_ARTBC	Probable zinc-binding oxidoreductase, mitochondrial OS=Arthroderma benhamiae (strain ATCC MYA-4681 / CBS 112371) OX=663331 GN=ARB_02327-2 PE=3 SV=1	44.1
F23a001323.1	346	EWY92042.1	hypothetical protein FOYG_08948 [Fusarium oxysporum NRRL 32931]	93.1	sp|S0E2Y4|GA1_GIBF5	Gibberellin cluster GA4 desaturase OS=Gibberella fujikuroi (strain CBS 195.34 / IMI 58289 / NRRL A-6831) OX=1279085 GN=DES PE=1 SV=1	89.3
F23a001324.1	471	EWY92039.1	hypothetical protein FOYG_08945 [Fusarium oxysporum NRRL 32931]	85	sp|S0E2U7|GA3_GIBF5	Cytochrome P450 monooygenase 1 OS=Gibberella fujikuroi (strain CBS 195.34 / IMI 58289 / NRRL A-6831) OX=1279085 GN=P450-1 PE=1 SV=1	83.2
F23a001325.1	488	CVL00445.1	gibberellin cluster-C20-oxidase [Fusarium proliferatum]	87.8	sp|S0E9M0|GA4_GIBF5	Cytochrome P450 monooygenase 2 OS=Gibberella fujikuroi (strain CBS 195.34 / IMI 58289 / NRRL A-6831) OX=1279085 GN=P450-2 PE=1 SV=1	85.2
F23a001326.1	393	SCO76983.1	gibberellin cluster-GGPP-synthase [Fusarium oxysporum]	94.7	sp|S0E627|GA5_GIBF5	Geranylgeranyl pyrophosphate synthase 2 OS=Gibberella fujikuroi (strain CBS 195.34 / IMI 58289 / NRRL A-6831) OX=1279085 GN=GGS2 PE=2 SV=1	89.1
F23a001327.1	952	EXA46286.1	ent-kaur-16-ene synthase [Fusarium oxysporum f. sp. pisi HDV247]	91.5	sp|S0EA85|GA6_GIBF5	Bifunctional ent-kaurene synthase OS=Gibberella fujikuroi (strain CBS 195.34 / IMI 58289 / NRRL A-6831) OX=1279085 GN=CPS/KS PE=1 SV=1	88.6
F23a001328.1	313	EGU79219.1	hypothetical protein FOXB_10250 [Fusarium oxysporum Fo5176]	90.7	sp|S0E2Y2|GA7_GIBF5	Cytochrome P450 monooygenase 3 OS=Gibberella fujikuroi (strain CBS 195.34 / IMI 58289 / NRRL A-6831) OX=1279085 GN=P450-3 PE=1 SV=1	82.4
F23a001329.1	779	EGU79220.1	hypothetical protein FOXB_10251 [Fusarium oxysporum Fo5176]	64.1	_	_	_
F23a001330.1	506	EXL70645.1	hypothetical protein FOPG_13568 [Fusarium oxysporum f. sp. conglutinans race 2 54008]	91.8	sp|A0A0U2UXG3|ITP1_USTMD	Itaconate transport protein OS=Ustilago maydis OX=5270 GN=ITP1 PE=3 SV=1	36.4
F23a001331.1	191	RYC97058.1	hypothetical protein BFJ63_vAg222 [Fusarium oxysporum f. sp. narcissi]	96.3	_	_	_
F23a001332.1	162	RBR15466.1	hypothetical protein FVER53590_09384 [Fusarium verticillioides]	76.4	_	_	_
F23a001333.1	138	TXC01071.1	hypothetical protein FocTR4_00009360 [Fusarium oxysporum f. sp. cubense]	87.7	_	_	_
F23a001334.1	325	TVY69962.1	hypothetical protein Focb16_v002017 [Fusarium oxysporum f. sp. cubense]	94.8	_	_	_
F23a001335.1	414	RKK67627.1	hypothetical protein BFJ69_g14344 [Fusarium oxysporum]	86.4	_	_	_
F23a001336.1	254	TVY67118.1	Pectate lyase E [Fusarium oxysporum f. sp. cubense]	98.4	sp|A1DBJ7|PLYE_NEOFI	Probable pectate lyase E OS=Neosartorya fischeri (strain ATCC 1020 / DSM 3700 / CBS 544.65 / FGSC A1164 / JCM 1740 / NRRL 181 / WB 181) OX=331117 GN=plyE PE=3 SV=1	67.8
F23a001337.1	226	SCO76999.1	uncharacterized protein FRV6_01211 [Fusarium oxysporum]	96.9	_	_	_
F23a001338.1	73	EXK40785.1	hypothetical protein FOMG_07526 [Fusarium oxysporum f. sp. melonis 26406]	91.8	_	_	_
F23a001339.1	376	TXC01880.1	hypothetical protein FocTR4_00009358 [Fusarium oxysporum f. sp. cubense]	97.3	sp|Q9P6J8|YHD2_SCHPO	Uncharacterized deaminase C1683.02 OS=Schizosaccharomyces pombe (strain 972 / ATCC 24843) OX=284812 GN=SPBC1683.02 PE=3 SV=1	40.2
F23a001340.1	232	RBA09737.1	hypothetical protein FPRO05_05673 [Fusarium proliferatum]	78	_	_	_
F23a001341.1	503	TVY65855.1	hypothetical protein Focb16_v010000 [Fusarium oxysporum f. sp. cubense]	68.4	_	_	_
F23a001342.1	133	RBR18653.1	hypothetical protein FIESC28_05930 [Fusarium coffeatum]	73.7	_	_	_
F23a001343.1	490	EXL74530.1	hypothetical protein FOPG_10416 [Fusarium oxysporum f. sp. conglutinans race 2 54008]	89.8	sp|K3VH30|FCK1_FUSPC	Bifunctional cytokinin biosynthesis protein OS=Fusarium pseudograminearum (strain CS3096) OX=1028729 GN=FCK1 PE=1 SV=1	53.5
F23a001344.1	309	TXC01114.1	hypothetical protein FocTR4_00009347 [Fusarium oxysporum f. sp. cubense]	96.8	sp|B2KWH7|NIT22_AJECA	Probable dehydratase NIT22 OS=Ajellomyces capsulatus OX=5037 GN=NIT22 PE=2 SV=1	51.1
F23a001345.1	355	KNB10555.1	hypothetical protein FOXG_10721 [Fusarium oxysporum f. sp. lycopersici 4287]	94.4	sp|D7UPN2|ACTS2_ALTAL	Trans-enoyl reductase ACTTS2 OS=Alternaria alternata OX=5599 GN=ACTTS2 PE=3 SV=1	39.2
F23a001346.1	337	RKK85688.1	hypothetical protein BFJ69_g1298 [Fusarium oxysporum]	91.8	_	_	_
F23a001347.1	1489	RKL37113.1	hypothetical protein BFJ72_g7769 [Fusarium proliferatum]	75.9	_	_	_
F23a001348.1	484	TXC01117.1	hypothetical protein FocTR4_00009342 [Fusarium oxysporum f. sp. cubense]	100	sp|C8VJW1|HXNP_EMENI	Major facilitator-type transporter hxnP OS=Emericella nidulans (strain FGSC A4 / ATCC 38163 / CBS 112.46 / NRRL 194 / M139) OX=227321 GN=hxnP PE=2 SV=1	29.1
F23a001349.1	87	KNB10548.1	hypothetical protein FOXG_10715 [Fusarium oxysporum f. sp. lycopersici 4287]	87.4	_	_	_
F23a001350.1	83	KNB10547.1	hypothetical protein FOXG_20355 [Fusarium oxysporum f. sp. lycopersici 4287]	90.4	_	_	_
F23a001351.1	349	EXL99180.1	hypothetical protein FOIG_09047 [Fusarium oxysporum f. sp. cubense tropical race 4 54006]	90.9	_	_	_
F23a001352.1	1259	TXC01931.1	hypothetical protein FocTR4_00009332 [Fusarium oxysporum f. sp. cubense]	98.8	sp|Q9HDW7|ATC2_SCHPO	Calcium-transporting ATPase 2 OS=Schizosaccharomyces pombe (strain 972 / ATCC 24843) OX=284812 GN=pmc1 PE=3 SV=1	46.9
F23a001353.1	749	SCO02871.1	uncharacterized protein FFB20_11743 [Fusarium fujikuroi]	71.6	_	_	_
F23a001354.1	682	TVY66817.1	Copper amine oxidase 1 [Fusarium oxysporum f. sp. cubense]	99.7	sp|Q9P7F2|CAO1_SCHPO	Copper amine oxidase 1 OS=Schizosaccharomyces pombe (strain 972 / ATCC 24843) OX=284812 GN=cao1 PE=1 SV=1	58.7
F23a001355.1	445	EXL99173.1	hypothetical protein FOIG_09041 [Fusarium oxysporum f. sp. cubense tropical race 4 54006]	98.9	_	_	_
F23a001356.1	344	EWZ38660.1	alcohol dehydrogenase [Fusarium oxysporum Fo47]	99.1	sp|Q9UYR1|GYAR_PYRAB	Glyoxylate reductase OS=Pyrococcus abyssi (strain GE5 / Orsay) OX=272844 GN=gyaR PE=3 SV=1	37.7
F23a001357.1	445	TVY66004.1	Bypass of stop codon protein 6 [Fusarium oxysporum f. sp. cubense]	98.9	sp|Q08280|BSC6_YEAST	Bypass of stop codon protein 6 OS=Saccharomyces cerevisiae (strain ATCC 204508 / S288c) OX=559292 GN=BSC6 PE=1 SV=1	29
F23a001358.1	128	RKL23090.1	hypothetical protein BFJ68_g1296 [Fusarium oxysporum]	94.4	_	_	_
F23a001359.1	498	EXL74505.1	hypothetical protein FOPG_10392 [Fusarium oxysporum f. sp. conglutinans race 2 54008]	94.4	_	_	_
F23a001360.1	296	EXM13995.1	hypothetical protein FOTG_17585 [Fusarium oxysporum f. sp. vasinfectum 25433]	69.9	_	_	_
F23a001361.1	549	EXA46238.1	hypothetical protein FOVG_06968 [Fusarium oxysporum f. sp. pisi HDV247]	89.4	_	_	_
F23a001362.1	278	RTE68478.1	Vegetative incompatibility protein HET-E-1 [Fusarium euwallaceae]	76.3	sp|Q00808|HETE1_PODAS	Vegetative incompatibility protein HET-E-1 OS=Podospora anserina OX=5145 GN=HET-E1 PE=4 SV=1	64
F23a001363.1	1315	KPA37408.1	hypothetical protein FLAG1_09784 [Fusarium langsethiae]	76.5	_	_	_
F23a001364.1	89	CVL02084.1	uncharacterized protein FMAN_08204 [Fusarium mangiferae]	75	_	_	_
F23a001365.1	211	PCD35968.1	hypothetical protein AU210_008523 [Fusarium oxysporum f. sp. radicis-cucumerinum]	94.7	_	_	_
F23a001366.1	418	RKL06624.1	hypothetical protein BFJ71_g2565 [Fusarium oxysporum]	84.2	_	_	_
F23a001367.1	121	CVL02082.1	probable thioredoxin [Fusarium mangiferae]	100	sp|Q8TFM8|THIO_FUSCU	Thioredoxin-like protein OS=Fusarium culmorum OX=5516 PE=1 SV=1	91.7
F23a001368.1	386	TVY66786.1	hypothetical protein Focb16_v010030 [Fusarium oxysporum f. sp. cubense]	98.2	_	_	_
F23a001369.1	498	KLO83259.1	uncharacterized protein LW93_14927 [Fusarium fujikuroi]	98.2	_	_	_
F23a001370.1	317	RKL06695.1	hypothetical protein BFJ71_g2634 [Fusarium oxysporum]	95.3	_	_	_
F23a001371.1	443	KNB10512.1	hypothetical protein FOXG_10692 [Fusarium oxysporum f. sp. lycopersici 4287]	98.8	_	_	_
F23a001372.1	270	RKL50506.1	hypothetical protein BFJ70_g1666 [Fusarium oxysporum]	97	_	_	_
F23a001373.1	314	PNP61075.1	hypothetical protein FNYG_14163 [Fusarium nygamai]	99.7	sp|P0C1E8|Y2355_CORGL	Uncharacterized protein Cgl2355/cg2587 OS=Corynebacterium glutamicum (strain ATCC 13032 / DSM 20300 / JCM 1318 / LMG 3730 / NCIMB 10025) OX=196627 GN=Cgl2355 PE=3 SV=1	31
F23a001374.1	1094	PNP61076.1	hypothetical protein FNYG_14164 [Fusarium nygamai]	96.8	sp|P30714|AT1A1_RHIMB	Sodium/potassium-transporting ATPase subunit alpha-1 OS=Rhinella marina OX=8386 GN=ATP1A1 PE=1 SV=2	33.8
F23a001375.1	584	RKK42788.1	Phosphate-repressible phosphate permease pho-4 [Fusarium oxysporum f. sp. cepae]	99.8	sp|P15710|PHO4_NEUCR	Phosphate-repressible phosphate permease pho-4 OS=Neurospora crassa (strain ATCC 24698 / 74-OR23-1A / CBS 708.71 / DSM 1257 / FGSC 987) OX=367110 GN=pho-4 PE=1 SV=1	66.3
F23a001376.1	370	RBR15427.1	hypothetical protein FVER53590_09332 [Fusarium verticillioides]	87.5	_	_	_
F23a001377.1	504	CVL02052.1	related to pisatin demethylase [Fusarium mangiferae]	96.2	sp|Q5MNI1|LOLP1_EPIUN	Cytochrome P450 monooxygenase lolP1 OS=Epichloe uncinata OX=5050 GN=lolP1 PE=2 SV=1	36
F23a001378.1	366	KNB10496.1	hypothetical protein FOXG_10681 [Fusarium oxysporum f. sp. lycopersici 4287]	97.8	sp|A7XRZ1|TDIE_EMENI	Probable methyltransferase tdiE OS=Emericella nidulans (strain FGSC A4 / ATCC 38163 / CBS 112.46 / NRRL 194 / M139) OX=227321 GN=tdiE PE=2 SV=1	36.9
F23a001378.2	317	KNB10496.1	hypothetical protein FOXG_10681 [Fusarium oxysporum f. sp. lycopersici 4287]	98.4	sp|A7XRZ1|TDIE_EMENI	Probable methyltransferase tdiE OS=Emericella nidulans (strain FGSC A4 / ATCC 38163 / CBS 112.46 / NRRL 194 / M139) OX=227321 GN=tdiE PE=2 SV=1	36.9
F23a001379.1	220	RKK85815.1	hypothetical protein BFJ69_g1423 [Fusarium oxysporum]	97.3	sp|P38340|NTM1_YEAST	Alpha N-terminal protein methyltransferase 1 OS=Saccharomyces cerevisiae (strain ATCC 204508 / S288c) OX=559292 GN=TAE1 PE=1 SV=1	45.8
F23a001380.1	235	RKL06616.1	hypothetical protein BFJ71_g2557 [Fusarium oxysporum]	98.7	sp|O13748|NTM1_SCHPO	Alpha N-terminal protein methyltransferase 1 OS=Schizosaccharomyces pombe (strain 972 / ATCC 24843) OX=284812 GN=tae1 PE=3 SV=1	44
F23a001381.1	279	ENH74488.1	hypothetical protein FOC1_g10009906 [Fusarium oxysporum f. sp. cubense race 1]	99.6	_	_	_
F23a001382.1	367	RKK85818.1	hypothetical protein BFJ69_g1426 [Fusarium oxysporum]	97.8	_	_	_
F23a001383.1	372	EXK91894.1	hypothetical protein FOQG_05898 [Fusarium oxysporum f. sp. raphani 54005]	97.6	_	_	_
F23a001384.1	1482	SCO77055.1	probable ABC1 transport protein [Fusarium oxysporum]	97.6	sp|I1RL06|ZRA1_GIBZE	ZEB2-regulated ABC transporter 1 OS=Gibberella zeae (strain PH-1 / ATCC MYA-4620 / FGSC 9075 / NRRL 31084) OX=229533 GN=ZRA1 PE=2 SV=1	62.2
F23a001385.1	612	EXL58069.1	hypothetical protein FOCG_05029 [Fusarium oxysporum f. sp. radicis-lycopersici 26381]	78.3	_	_	_
F23a001386.1	198	TXC01110.1	hypothetical protein FocTR4_00009285 [Fusarium oxysporum f. sp. cubense]	97.5	_	_	_
F23a001387.1	116	OBS26179.1	hypothetical protein FPOA_00121 [Fusarium poae]	83.2	_	_	_
F23a001388.1	641	EXK91902.1	hypothetical protein FOQG_05905 [Fusarium oxysporum f. sp. raphani 54005]	98.9	sp|Q9SGH6|DOX1_ARATH	Alpha-dioxygenase 1 OS=Arabidopsis thaliana OX=3702 GN=DOX1 PE=1 SV=1	35.3
F23a001389.1	426	RYC97062.1	hypothetical protein BFJ63_vAg226 [Fusarium oxysporum f. sp. narcissi]	99.5	sp|P54998|SOXC_RHOSG	Dibenzothiophene desulfurization enzyme C OS=Rhodococcus sp. (strain IGTS8) OX=54064 GN=soxC PE=1 SV=1	36.9
F23a001390.1	534	EXK40695.1	hypothetical protein FOMG_07456 [Fusarium oxysporum f. sp. melonis 26406]	88.6	sp|A0A0E4AZP4|FSA7_FUSSF	MFS transporter fsa7 OS=Fusarium sp. (strain FN080326) OX=1608308 GN=fsa7 PE=3 SV=1	49.8
F23a001391.1	514	SCO77062.1	related to fungal specific transcription factor [Fusarium oxysporum]	82.6	sp|A0A089FQI6|PRLR_FUNXX	Pyrrolocin cluster transcription factor fsdR OS=Fungal sp. (strain NRRL 50135) OX=1547289 GN=prlR PE=3 SV=1	41.5
F23a001392.1	474	EWY91937.1	alkanesulfonate monooxygenase [Fusarium oxysporum NRRL 32931]	99.4	sp|E9JFX9|DMOA_HYPSL	Dimethyl-sulfide monooxygenase OS=Hyphomicrobium sulfonivorans OX=121290 GN=dmoA PE=1 SV=1	47.6
F23a001393.1	516	EXA46178.1	hypothetical protein FOVG_06926 [Fusarium oxysporum f. sp. pisi HDV247]	90	_	_	_
F23a001394.1	211	RYC96855.1	hypothetical protein BFJ63_vAg22 [Fusarium oxysporum f. sp. narcissi]	96.2	_	_	_
F23a001395.1	300	EXM22104.1	hypothetical protein FOTG_10081 [Fusarium oxysporum f. sp. vasinfectum 25433]	97.6	sp|Q4WF29|ESTB_ASPFU	Siderophore triacetylfusarinine C esterase OS=Neosartorya fumigata (strain ATCC MYA-4609 / Af293 / CBS 101355 / FGSC A1100) OX=330879 GN=estB PE=1 SV=1	40
F23a001396.1	395	EWY91932.1	hypothetical protein FOYG_08858 [Fusarium oxysporum NRRL 32931]	86.1	_	_	_
F23a001397.1	308	RFN52861.1	hypothetical protein FIE12Z_2874 [Fusarium fasciculatum]	76.7	_	_	_
F23a001398.1	674	EXK40686.1	hypothetical protein FOMG_07448 [Fusarium oxysporum f. sp. melonis 26406]	94.8	sp|O59741|YN25_SCHPO	Uncharacterized transcriptional regulatory protein C530.05 OS=Schizosaccharomyces pombe (strain 972 / ATCC 24843) OX=284812 GN=SPBC530.05 PE=3 SV=2	23.8
F23a001399.1	467	RKL37247.1	hypothetical protein BFJ72_g7903 [Fusarium proliferatum]	95.3	sp|Q6UEF0|NADA_ASPPU	NADH-dependent flavin oxidoreductase nadA OS=Aspergillus parasiticus (strain ATCC 56775 / NRRL 5862 / SRRC 143 / SU-1) OX=1403190 GN=nadA PE=2 SV=1	47.5
F23a001400.1	670	TXC01631.1	hypothetical protein FocTR4_00009272 [Fusarium oxysporum f. sp. cubense]	99.4	sp|A0A1B4XBH9|SDNS_SORAA	Transcription factor sdnS OS=Sordaria araneosa OX=573841 GN=sdnS PE=3 SV=1	38.9
F23a001401.1	708	CVL02029.1	uncharacterized protein FMAN_08150 [Fusarium mangiferae]	90.3	_	_	_
F23a001402.1	540	SCO77073.1	related to putidaredoxin reductase [Fusarium oxysporum]	99.1	sp|Q10499|AIF1_SCHPO	Apoptosis-inducing factor 1 OS=Schizosaccharomyces pombe (strain 972 / ATCC 24843) OX=284812 GN=aif1 PE=3 SV=3	43.6
F23a001403.1	453	RKL06652.1	hypothetical protein BFJ71_g2592 [Fusarium oxysporum]	99.3	sp|Q9P6I8|YHG1_SCHPO	Zinc-type alcohol dehydrogenase-like protein C1198.01 OS=Schizosaccharomyces pombe (strain 972 / ATCC 24843) OX=284812 GN=SPBC1198.01 PE=3 SV=1	36.4
F23a001404.1	459	EXL79167.1	hypothetical protein FOPG_06907 [Fusarium oxysporum f. sp. conglutinans race 2 54008]	82	_	_	_
F23a001405.1	390	TVY66865.1	Aspyridones efflux protein apdF [Fusarium oxysporum f. sp. cubense]	96	sp|Q5AUY2|DBAD_EMENI	MFS-type transporter dbaD OS=Emericella nidulans (strain FGSC A4 / ATCC 38163 / CBS 112.46 / NRRL 194 / M139) OX=227321 GN=dbaD PE=2 SV=1	32.4
F23a001406.1	149	TXC00784.1	hypothetical protein FocTR4_00009265 [Fusarium oxysporum f. sp. cubense]	87.3	_	_	_
F23a001407.1	216	CVL02024.1	uncharacterized protein FMAN_08145 [Fusarium mangiferae]	75.9	_	_	_
F23a001408.1	318	ENH74514.1	hypothetical protein FOC1_g10009933 [Fusarium oxysporum f. sp. cubense race 1]	94.7	_	_	_
F23a001409.1	572	SCO77080.1	uncharacterized protein FRV6_01292 [Fusarium oxysporum]	97.6	sp|P39992|YEC3_YEAST	Uncharacterized protein YEL023C OS=Saccharomyces cerevisiae (strain ATCC 204508 / S288c) OX=559292 GN=YEL023C PE=4 SV=1	31.9
F23a001410.1	1151	RBR12440.1	hypothetical protein FVER53590_09294 [Fusarium verticillioides]	99	sp|Q4WY82|PPOC_ASPFU	Linoleate 10R-lipoxygenase OS=Neosartorya fumigata (strain ATCC MYA-4609 / Af293 / CBS 101355 / FGSC A1100) OX=330879 GN=ppoC PE=1 SV=2	37.6
F23a001411.1	346	KNB10451.1	hypothetical protein FOXG_10644 [Fusarium oxysporum f. sp. lycopersici 4287]	98.3	sp|O59893|AXE2_TALPU	Acetylxylan esterase 2 OS=Talaromyces purpureogenus OX=1266744 GN=axe-2 PE=1 SV=1	26
F23a001412.1	254	ENH74518.1	hypothetical protein FOC1_g10009937, partial [Fusarium oxysporum f. sp. cubense race 1]	93	_	_	_
F23a001413.1	584	EXK40668.1	hypothetical protein FOMG_07430 [Fusarium oxysporum f. sp. melonis 26406]	97.3	sp|Q9UUK1|CTBL1_SCHPO	Beta-catenin-like protein 1 homolog OS=Schizosaccharomyces pombe (strain 972 / ATCC 24843) OX=284812 GN=ctnnbl1 PE=1 SV=1	38.5
F23a001414.1	115	EXA46153.1	V-type ATPase, G subunit [Fusarium oxysporum f. sp. pisi HDV247]	97.4	_	_	_
F23a001415.1	85	TVY67094.1	Protein PET117-like protein [Fusarium oxysporum f. sp. cubense]	100	_	_	_
F23a001416.1	1270	AMD38902.1	RNA polymerase second largest subunit [Fusarium commune]	100	sp|A5DHT2|RPB2_PICGU	DNA-directed RNA polymerase II subunit RPB2 OS=Meyerozyma guilliermondii (strain ATCC 6260 / CBS 566 / DSM 6381 / JCM 1539 / NBRC 10279 / NRRL Y-324) OX=294746 GN=RPB2 PE=3 SV=3	65.6
F23a001417.1	376	AAA65589.1	K-family cellulase homologue [Fusarium oxysporum]	100	sp|P45699|GUNK_FUSOX	Putative endoglucanase type K OS=Fusarium oxysporum OX=5507 PE=2 SV=1	100
F23a001418.1	281	RYC97001.1	hypothetical protein BFJ63_vAg166 [Fusarium oxysporum f. sp. narcissi]	99.6	_	_	_
F23a001419.1	265	PNP61130.1	hypothetical protein FNYG_14218 [Fusarium nygamai]	98.9	_	_	_
F23a001420.1	464	TVY66212.1	hypothetical protein Focb16_v010089 [Fusarium oxysporum f. sp. cubense]	91.8	_	_	_
F23a001420.2	715	EXK91940.1	hypothetical protein FOQG_05941 [Fusarium oxysporum f. sp. raphani 54005]	92.2	_	_	_
F23a001421.1	380	TXC00730.1	hypothetical protein FocTR4_00009247 [Fusarium oxysporum f. sp. cubense]	97.9	_	_	_
F23a001422.1	518	SCO07824.1	related to component of actin cortical patches LAS17 [Fusarium fujikuroi]	97.3	sp|Q6DBY5|UEVLD_DANRE	Ubiquitin-conjugating enzyme E2 variant 3 OS=Danio rerio OX=7955 GN=uevld PE=2 SV=1	30.5
F23a001423.1	487	PNP61135.1	hypothetical protein FNYG_14223 [Fusarium nygamai]	100	sp|P47125|I23O_YEAST	Indoleamine 2,3-dioxygenase OS=Saccharomyces cerevisiae (strain ATCC 204508 / S288c) OX=559292 GN=BNA2 PE=1 SV=1	46.4
F23a001423.2	187	RBR12426.1	hypothetical protein FVER53590_09278 [Fusarium verticillioides]	94.6	sp|P47125|I23O_YEAST	Indoleamine 2,3-dioxygenase OS=Saccharomyces cerevisiae (strain ATCC 204508 / S288c) OX=559292 GN=BNA2 PE=1 SV=1	52.9
F23a001424.1	230	TVY66308.1	Zinc finger protein GIS2 [Fusarium oxysporum f. sp. cubense]	100	_	_	_
F23a001425.1	416	EXK40646.1	hypothetical protein FOMG_07417 [Fusarium oxysporum f. sp. melonis 26406]	99.8	_	_	_
F23a001426.1	354	RBR12423.1	hypothetical protein FVER53590_09275 [Fusarium verticillioides]	99.4	sp|O94620|CWF17_SCHPO	Pre-mRNA-splicing factor cwf17 OS=Schizosaccharomyces pombe (strain 972 / ATCC 24843) OX=284812 GN=cwf17 PE=1 SV=1	43.4
F23a001427.1	192	CVL02001.1	probable BET3 [Fusarium mangiferae]	100	sp|P36149|BET3_YEAST	Trafficking protein particle complex subunit BET3 OS=Saccharomyces cerevisiae (strain ATCC 204508 / S288c) OX=559292 GN=BET3 PE=1 SV=1	58.7
F23a001428.1	797	EWZ38544.1	hypothetical protein FOZG_10118 [Fusarium oxysporum Fo47]	92.7	sp|Q4WAR8|SOMA_ASPFU	Transcriptional activator somA OS=Neosartorya fumigata (strain ATCC MYA-4609 / Af293 / CBS 101355 / FGSC A1100) OX=330879 GN=somA PE=1 SV=1	33.4
F23a001429.1	323	EXL79120.1	hypothetical protein FOPG_06877 [Fusarium oxysporum f. sp. conglutinans race 2 54008]	89	_	_	_
F23a001430.1	382	RBR12419.1	hypothetical protein FVER53590_09271 [Fusarium verticillioides]	58.3	_	_	_
F23a001431.1	304	TXC01794.1	hypothetical protein FocTR4_00009237 [Fusarium oxysporum f. sp. cubense]	75.1	_	_	_
F23a001432.1	865	TVY66904.1	hypothetical protein Focb16_v010100 [Fusarium oxysporum f. sp. cubense]	98.8	_	_	_
F23a001433.1	907	SCO77107.1	related to micromolar calcium activated neutral protease 1 (capn1) [Fusarium oxysporum]	98.7	sp|Q6ZFZ4|DEK1_ORYSJ	Calpain-type cysteine protease ADL1 OS=Oryza sativa subsp. japonica OX=39947 GN=ADL1 PE=1 SV=1	28.5
F23a001434.1	935	EXM22161.1	hypothetical protein FOTG_10123 [Fusarium oxysporum f. sp. vasinfectum 25433]	93.9	_	_	_
F23a001435.1	439	RYC88260.1	hypothetical protein BFJ63_vAg8956 [Fusarium oxysporum f. sp. narcissi]	90	_	_	_
F23a001436.1	540	RYC97224.1	putative glucose transporter rco-3 [Fusarium oxysporum f. sp. narcissi]	100	sp|K0E3U9|ECDD_ASPRU	Major facilitator-type transporter ecdD OS=Aspergillus rugulosus OX=41736 GN=ecdD PE=1 SV=1	69.2
F23a001437.1	193	ENH74546.1	hypothetical protein FOC1_g10009965 [Fusarium oxysporum f. sp. cubense race 1]	90.1	_	_	_
F23a001438.1	229	RYC96928.1	hypothetical protein BFJ63_vAg94 [Fusarium oxysporum f. sp. narcissi]	93.1	_	_	_
F23a001439.1	541	EXM22166.1	oligosaccharidyl-lipid flippase [Fusarium oxysporum f. sp. vasinfectum 25433]	98.5	sp|Q6C6S3|RFT1_YARLI	Oligosaccharide translocation protein RFT1 OS=Yarrowia lipolytica (strain CLIB 122 / E 150) OX=284591 GN=RFT1 PE=3 SV=1	36.6
F23a001440.1	589	RKK85705.1	ATP-dependent RNA helicase DBP3 [Fusarium oxysporum]	98	sp|Q4IJH1|DBP3_GIBZE	ATP-dependent RNA helicase DBP3 OS=Gibberella zeae (strain PH-1 / ATCC MYA-4620 / FGSC 9075 / NRRL 31084) OX=229533 GN=DBP3 PE=3 SV=1	91.2
F23a001441.1	377	EXL57983.1	hypothetical protein FOCG_04967 [Fusarium oxysporum f. sp. radicis-lycopersici 26381]	92.6	_	_	_
F23a001441.2	369	EXL57983.1	hypothetical protein FOCG_04967 [Fusarium oxysporum f. sp. radicis-lycopersici 26381]	89.7	_	_	_
F23a001442.1	231	CZS78250.1	unnamed protein product [Fusarium graminearum]	87.4	sp|O14417|MAD2_SCHPO	Mitotic spindle checkpoint component mad2 OS=Schizosaccharomyces pombe (strain 972 / ATCC 24843) OX=284812 GN=mad2 PE=1 SV=1	54.3
F23a001443.1	776	EXK91978.1	ubiquitin thiolesterase [Fusarium oxysporum f. sp. raphani 54005]	98.6	sp|Q11119|UBP14_SCHPO	Ubiquitin carboxyl-terminal hydrolase 14 OS=Schizosaccharomyces pombe (strain 972 / ATCC 24843) OX=284812 GN=ubp14 PE=1 SV=2	43.1
F23a001444.1	1317	TXC00954.1	hypothetical protein FocTR4_00009224 [Fusarium oxysporum f. sp. cubense]	96.9	_	_	_
F23a001445.1	331	EWY91851.1	hypothetical protein FOYG_08804 [Fusarium oxysporum NRRL 32931]	94.3	_	_	_
F23a001446.1	453	EXM22174.1	hypothetical protein FOTG_10135 [Fusarium oxysporum f. sp. vasinfectum 25433]	69.2	_	_	_
F23a001447.1	188	KNB10382.1	nitrogen fixation protein NifU [Fusarium oxysporum f. sp. lycopersici 4287]	100	sp|Q6CFQ0|ISU1_YARLI	Iron sulfur cluster assembly protein 1, mitochondrial OS=Yarrowia lipolytica (strain CLIB 122 / E 150) OX=284591 GN=ISU1 PE=3 SV=1	66.1
F23a001448.1	577	TVY66461.1	Beta,beta-carotene 15,15'-dioxygenase [Fusarium oxysporum f. sp. cubense]	96.2	sp|Q9JJS6|BCDO1_MOUSE	Beta,beta-carotene 15,15'-dioxygenase OS=Mus musculus OX=10090 GN=Bco1 PE=1 SV=2	28
F23a001449.1	125	_	_	_	_	_	_
F23a001450.1	252	RKL06598.1	hypothetical protein BFJ71_g2539 [Fusarium oxysporum]	97.2	_	_	_
F23a001451.1	355	CVL01978.1	uncharacterized protein FMAN_16195 [Fusarium mangiferae]	95.8	_	_	_
F23a001452.1	832	SCO77126.1	related to beta-glucosidase [Fusarium oxysporum]	99	sp|Q2U8Y5|BGLI_ASPOR	Probable beta-glucosidase I OS=Aspergillus oryzae (strain ATCC 42149 / RIB 40) OX=510516 GN=bglI PE=3 SV=1	53.9
F23a001453.1	485	RYC97167.1	hypothetical protein BFJ63_vAg328 [Fusarium oxysporum f. sp. narcissi]	97.9	_	_	_
F23a001453.2	477	RYC97167.1	hypothetical protein BFJ63_vAg328 [Fusarium oxysporum f. sp. narcissi]	96.3	_	_	_
F23a001454.1	514	EWZ38503.1	pseudouridylate synthase [Fusarium oxysporum Fo47]	98.6	sp|Q09709|YA32_SCHPO	Uncharacterized protein C18B11.02c OS=Schizosaccharomyces pombe (strain 972 / ATCC 24843) OX=284812 GN=SPAC18B11.02c PE=3 SV=1	47.1
F23a001455.1	163	TXC01700.1	hypothetical protein FocTR4_00009214 [Fusarium oxysporum f. sp. cubense]	99.4	_	_	_
F23a001456.1	345	TVY67323.1	Uncharacterized protein Focb16_v010125 [Fusarium oxysporum f. sp. cubense]	98.8	_	_	_
F23a001457.1	470	PNP75110.1	hypothetical protein FNYG_11598 [Fusarium nygamai]	91.2	sp|Q54H55|Y8969_DICDI	FAD-linked oxidoreductase DDB_G0289697 OS=Dictyostelium discoideum OX=44689 GN=DDB_G0289697 PE=2 SV=1	27.2
F23a001458.1	614	RYC97166.1	hypothetical protein BFJ63_vAg327 [Fusarium oxysporum f. sp. narcissi]	90.1	_	_	_
F23a001459.1	620	TVY67317.1	Phospholipase A I [Fusarium oxysporum f. sp. cubense]	99.2	_	_	_
F23a001460.1	847	EXK40580.1	hypothetical protein FOMG_07375 [Fusarium oxysporum f. sp. melonis 26406]	97	_	_	_
F23a001461.1	301	PCD35857.1	hypothetical protein AU210_008415 [Fusarium oxysporum f. sp. radicis-cucumerinum]	99.7	_	_	_
F23a001462.1	551	PNP75105.1	hypothetical protein FNYG_11593 [Fusarium nygamai]	86.9	sp|Q09329|MLO2_SCHPO	Protein mlo2 OS=Schizosaccharomyces pombe (strain 972 / ATCC 24843) OX=284812 GN=mlo2 PE=2 SV=1	43.3
F23a001463.1	858	TVY66552.1	DNA replication licensing factor mcm2 [Fusarium oxysporum f. sp. cubense]	99.8	sp|P29469|MCM2_YEAST	DNA replication licensing factor MCM2 OS=Saccharomyces cerevisiae (strain ATCC 204508 / S288c) OX=559292 GN=MCM2 PE=1 SV=2	60.7
F23a001464.1	290	TVY66550.1	Valacyclovir hydrolase [Fusarium oxysporum f. sp. cubense]	97.9	_	_	_
F23a001465.1	302	RKL23295.1	O-methyltransferase mpaG [Fusarium oxysporum]	95	sp|F1DBB3|MPAG_PENBR	O-methyltransferase mpaG OS=Penicillium brevicompactum OX=5074 GN=mpaG PE=1 SV=1	49.7
F23a001466.1	297	EGU88141.1	hypothetical protein FOXB_01279 [Fusarium oxysporum Fo5176]	89.9	_	_	_
F23a001467.1	274	RBR02817.1	hypothetical protein FVER53263_09232 [Fusarium verticillioides]	85.8	_	_	_
F23a001468.1	845	RKL23145.1	hypothetical protein BFJ68_g1351 [Fusarium oxysporum]	93.1	sp|Q12232|SLP1_YEAST	Uncharacterized protein SLP1 OS=Saccharomyces cerevisiae (strain ATCC 204508 / S288c) OX=559292 GN=SLP1 PE=1 SV=1	37.8
F23a001469.1	615	TVY65787.1	Meiosis protein mei2 [Fusarium oxysporum f. sp. cubense]	96.3	sp|P08965|MEI2_SCHPO	Meiosis protein mei2 OS=Schizosaccharomyces pombe (strain 972 / ATCC 24843) OX=284812 GN=mei2 PE=1 SV=1	52.3
F23a001470.1	236	SCO77148.1	uncharacterized protein FRV6_01360 [Fusarium oxysporum]	86.7	_	_	_
F23a001471.1	775	EXL99003.1	hypothetical protein FOIG_08908 [Fusarium oxysporum f. sp. cubense tropical race 4 54006]	99.9	sp|Q18286|EXOC6_CAEEL	Exocyst complex component 6 OS=Caenorhabditis elegans OX=6239 GN=sec-15 PE=3 SV=4	23.3
F23a001472.1	272	TVY65798.1	Transcriptional activator HAP5 [Fusarium oxysporum f. sp. cubense]	99.6	sp|Q02516|HAP5_YEAST	Transcriptional activator HAP5 OS=Saccharomyces cerevisiae (strain ATCC 204508 / S288c) OX=559292 GN=HAP5 PE=1 SV=1	66.1
F23a001473.1	198	TVY65799.1	rRNA-processing protein fcf2 [Fusarium oxysporum f. sp. cubense]	98.5	_	_	_
F23a001474.1	999	RKK65029.1	hypothetical protein BFJ67_g18 [Fusarium oxysporum f. sp. cepae]	97.9	_	_	_
F23a001475.1	556	RFN45111.1	tryptophanyl-trna synthetase [Fusarium fasciculatum]	81.1	sp|Q4IJK2|RT10_GIBZE	37S ribosomal protein S10, mitochondrial OS=Gibberella zeae (strain PH-1 / ATCC MYA-4620 / FGSC 9075 / NRRL 31084) OX=229533 GN=RSM10 PE=3 SV=1	92.9
F23a001476.1	188	CZR47143.1	uncharacterized protein FPRO_08517 [Fusarium proliferatum ET1]	100	_	_	_
F23a001477.1	857	TXC01776.1	hypothetical protein FocTR4_00009188 [Fusarium oxysporum f. sp. cubense]	99	sp|A4QSX4|EIF3C_MAGO7	Eukaryotic translation initiation factor 3 subunit C OS=Magnaporthe oryzae (strain 70-15 / ATCC MYA-4617 / FGSC 8958) OX=242507 GN=NIP1 PE=3 SV=1	77.6
F23a001478.1	236	TVY65805.1	Iron-sulfur cluster insertion protein ErpA 2 [Fusarium oxysporum f. sp. cubense]	98.3	sp|Q5R788|ISCA2_PONAB	Iron-sulfur cluster assembly 2 homolog, mitochondrial OS=Pongo abelii OX=9601 GN=ISCA2 PE=2 SV=1	33.5
F23a001479.1	248	TVY66620.1	60S ribosomal protein L7 [Fusarium oxysporum f. sp. cubense]	100	sp|Q7SBD5|RL7_NEUCR	60S ribosomal protein L7 OS=Neurospora crassa (strain ATCC 24698 / 74-OR23-1A / CBS 708.71 / DSM 1257 / FGSC 987) OX=367110 GN=rpl-7 PE=3 SV=2	73.4
F23a001480.1	151	CVL01948.1	probable 40S ribosomal protein S14 [Fusarium mangiferae]	100	sp|P19115|RS14_NEUCR	40S ribosomal protein S14 OS=Neurospora crassa (strain ATCC 24698 / 74-OR23-1A / CBS 708.71 / DSM 1257 / FGSC 987) OX=367110 GN=rps-14 PE=3 SV=2	89.3
F23a001481.1	1159	CVL01947.1	related to DNA repair helicase ERCC6 [Fusarium mangiferae]	97.5	sp|Q9UR24|RHP26_SCHPO	DNA repair protein rhp26 OS=Schizosaccharomyces pombe (strain 972 / ATCC 24843) OX=284812 GN=rhp26 PE=4 SV=1	38.8
F23a001482.1	471	PNP75085.1	hypothetical protein FNYG_11573 [Fusarium nygamai]	97	sp|S0EGG0|BEA2_GIBF5	Ketoisovalerate reductase BEA2 OS=Gibberella fujikuroi (strain CBS 195.34 / IMI 58289 / NRRL A-6831) OX=1279085 GN=BEA2 PE=2 SV=1	47.9
F23a001483.1	288	TXC01091.1	hypothetical protein FocTR4_00009178, partial [Fusarium oxysporum f. sp. cubense]	99.7	_	_	_
F23a001484.1	2368	TVY66623.1	Pre-mRNA-processing-splicing factor 8 [Fusarium oxysporum f. sp. cubense]	99.9	sp|Q99PV0|PRP8_MOUSE	Pre-mRNA-processing-splicing factor 8 OS=Mus musculus OX=10090 GN=Prpf8 PE=1 SV=2	72.3
F23a001484.2	184	SCO77164.1	probable splicing factor PRP8 (U5 snRNP) [Fusarium oxysporum]	99.3	sp|Q9SSD2|PRP8A_ARATH	Pre-mRNA-processing-splicing factor 8A OS=Arabidopsis thaliana OX=3702 GN=PRP8A PE=1 SV=1	64.4
F23a001485.1	72	CVL01943.1	uncharacterized protein FMAN_08067 [Fusarium mangiferae]	100	_	_	_
F23a001486.1	233	QGI82289.1	hypothetical protein CEK25_009018 [Fusarium fujikuroi]	92.7	_	_	_
F23a001487.1	328	CVL01941.1	related to potassium channel regulatory factor [Fusarium mangiferae]	94.8	sp|Q6GMH0|PRP18_DANRE	Pre-mRNA-splicing factor 18 OS=Danio rerio OX=7955 GN=prpf18 PE=2 SV=1	47.4
F23a001488.1	463	RYC96903.1	COP9 signalosome complex subunit 1 [Fusarium oxysporum f. sp. narcissi]	99.6	sp|Q7RXQ1|CSN1_NEUCR	COP9 signalosome complex subunit 1 OS=Neurospora crassa (strain ATCC 24698 / 74-OR23-1A / CBS 708.71 / DSM 1257 / FGSC 987) OX=367110 GN=csn-1 PE=1 SV=1	47.7
F23a001489.1	970	EWY91774.1	hypothetical protein FOYG_08747 [Fusarium oxysporum NRRL 32931]	99	sp|P40467|ASG1_YEAST	Activator of stress genes 1 OS=Saccharomyces cerevisiae (strain ATCC 204508 / S288c) OX=559292 GN=ASG1 PE=1 SV=1	30.2
F23a001490.1	533	EGU84845.1	hypothetical protein FOXB_04626 [Fusarium oxysporum Fo5176]	99.4	sp|E3Q897|AMPP2_COLGM	Probable Xaa-Pro aminopeptidase GLRG_02280 OS=Colletotrichum graminicola (strain M1.001 / M2 / FGSC 10212) OX=645133 GN=GLRG_02280 PE=3 SV=1	59.9
F23a001491.1	436	TVY66235.1	Protein EMP47 [Fusarium oxysporum f. sp. cubense]	99.8	_	_	_
F23a001492.1	487	RBQ67800.1	hypothetical protein FVER14953_09205 [Fusarium verticillioides]	98.4	sp|Q4IJT0|ALG8_GIBZE	Dolichyl pyrophosphate Glc1Man9GlcNAc2 alpha-1,3-glucosyltransferase OS=Gibberella zeae (strain PH-1 / ATCC MYA-4620 / FGSC 9075 / NRRL 31084) OX=229533 GN=ALG8 PE=3 SV=1	90.8
F23a001493.1	985	TVY65862.1	Imitation switch two complex protein 1 [Fusarium oxysporum f. sp. cubense]	96.4	sp|P53125|ITC1_YEAST	Imitation switch two complex protein 1 OS=Saccharomyces cerevisiae (strain ATCC 204508 / S288c) OX=559292 GN=ITC1 PE=1 SV=1	32.4
F23a001494.1	1063	EXM23779.1	hypothetical protein FOTG_09153 [Fusarium oxysporum f. sp. vasinfectum 25433]	98.8	sp|P40582|GST1_YEAST	Glutathione S-transferase 1 OS=Saccharomyces cerevisiae (strain ATCC 204508 / S288c) OX=559292 GN=GTT1 PE=1 SV=1	32.7
F23a001495.1	343	RYC96905.1	hypothetical protein BFJ63_vAg72 [Fusarium oxysporum f. sp. narcissi]	99.1	sp|P39731|MTW1_YEAST	Kinetochore-associated protein MTW1 OS=Saccharomyces cerevisiae (strain ATCC 204508 / S288c) OX=559292 GN=MTW1 PE=1 SV=2	41.1
F23a001496.1	415	KNB10292.1	hypothetical protein FOXG_10552 [Fusarium oxysporum f. sp. lycopersici 4287]	94.5	_	_	_
F23a001497.1	170	PNP75070.1	hypothetical protein FNYG_11558 [Fusarium nygamai]	98.2	sp|Q4IJT5|TCTP_GIBZE	Translationally-controlled tumor protein homolog OS=Gibberella zeae (strain PH-1 / ATCC MYA-4620 / FGSC 9075 / NRRL 31084) OX=229533 GN=FGRRES_02523 PE=3 SV=1	79.4
F23a001498.1	373	TVY66681.1	Sphingolipid C4-hydroxylase SUR2 [Fusarium oxysporum f. sp. cubense]	100	sp|P38992|SUR2_YEAST	Sphingolipid C4-hydroxylase SUR2 OS=Saccharomyces cerevisiae (strain ATCC 204508 / S288c) OX=559292 GN=SUR2 PE=1 SV=1	43.9
F23a001499.1	514	EWZ82977.1	hypothetical protein FOWG_13722 [Fusarium oxysporum f. sp. lycopersici MN25]	97	_	_	_
F23a001500.1	849	EXL98948.1	hypothetical protein FOIG_08874 [Fusarium oxysporum f. sp. cubense tropical race 4 54006]	95.2	_	_	_
F23a001501.1	627	SCO77183.1	related to starvation induced protein PSI-7 [Fusarium oxysporum]	98.9	sp|I1RFN8|ATG15_GIBZE	Putative lipase ATG15 OS=Gibberella zeae (strain PH-1 / ATCC MYA-4620 / FGSC 9075 / NRRL 31084) OX=229533 GN=ATG15 PE=3 SV=1	89.8
F23a001502.1	564	KLP23166.1	putative POB3 protein, that binds to DNA polymerase I [Fusarium fujikuroi]	99.8	sp|Q4IJU0|POB3_GIBZE	FACT complex subunit POB3 OS=Gibberella zeae (strain PH-1 / ATCC MYA-4620 / FGSC 9075 / NRRL 31084) OX=229533 GN=POB3 PE=3 SV=1	97.7
F23a001503.1	511	RKL06609.1	Allergen Fus c 3 [Fusarium oxysporum]	93.7	sp|Q8J1X7|FUSC3_FUSCU	Allergen Fus c 3 OS=Fusarium culmorum OX=5516 PE=1 SV=1	70.3
F23a001504.1	809	ENH74618.1	hypothetical protein FOC1_g10010038 [Fusarium oxysporum f. sp. cubense race 1]	99.1	_	_	_
F23a001505.1	710	EXL76257.1	hypothetical protein FOPG_08931 [Fusarium oxysporum f. sp. conglutinans race 2 54008]	95.2	sp|Q8GYS1|NIPA7_ARATH	Probable magnesium transporter NIPA7 OS=Arabidopsis thaliana OX=3702 GN=At4g38730 PE=2 SV=1	33.5
F23a001506.1	327	EXM23753.1	hypothetical protein FOTG_09137 [Fusarium oxysporum f. sp. vasinfectum 25433]	93.9	_	_	_
F23a001507.1	740	TXC01854.1	hypothetical protein FocTR4_00009148 [Fusarium oxysporum f. sp. cubense]	96.2	sp|P37838|NOP4_YEAST	Nucleolar protein 4 OS=Saccharomyces cerevisiae (strain ATCC 204508 / S288c) OX=559292 GN=NOP4 PE=1 SV=1	40.2
F23a001508.1	1024	SCO77190.1	related to condensin complex component cnd3 [Fusarium oxysporum]	99.7	sp|Q10429|CND3_SCHPO	Condensin complex subunit 3 OS=Schizosaccharomyces pombe (strain 972 / ATCC 24843) OX=284812 GN=cnd3 PE=1 SV=1	33.8
F23a001509.1	861	KNB10245.1	ethanolaminephosphotransferase [Fusarium oxysporum f. sp. lycopersici 4287]	97.8	sp|Q2U9J2|GPI7_ASPOR	GPI ethanolamine phosphate transferase 2 OS=Aspergillus oryzae (strain ATCC 42149 / RIB 40) OX=510516 GN=las21 PE=3 SV=2	44.1
F23a001510.1	119	RYC96841.1	hypothetical protein BFJ63_vAg8 [Fusarium oxysporum f. sp. narcissi]	97.5	_	_	_
F23a001511.1	534	PCD35804.1	hypothetical protein AU210_008362 [Fusarium oxysporum f. sp. radicis-cucumerinum]	99.3	sp|O94451|PLI1_SCHPO	E3 SUMO-protein ligase pli1 OS=Schizosaccharomyces pombe (strain 972 / ATCC 24843) OX=284812 GN=pli1 PE=1 SV=3	29.3
F23a001512.1	797	TVY65911.1	Bifunctional purine biosynthetic protein ADE1 [Fusarium oxysporum f. sp. cubense]	99.2	sp|Q99148|PUR2_YARLI	Bifunctional purine biosynthetic protein ADE1 OS=Yarrowia lipolytica (strain CLIB 122 / E 150) OX=284591 GN=ADE1 PE=3 SV=1	59.3
F23a001513.1	218	CVL01914.1	related to TRS33-TRAPP subunit of 33 kDa involved in targeting and fusion of ER to golgi transp [Fusarium mangiferae]	99.5	sp|F1QMV3|TPC6B_DANRE	Trafficking protein particle complex subunit 6b OS=Danio rerio OX=7955 GN=trappc6b PE=2 SV=1	55.4
F23a001514.1	336	TVY65909.1	malate dehydrogenase [Fusarium oxysporum f. sp. cubense]	99.7	sp|P83778|MDHC_CANAL	Malate dehydrogenase, cytoplasmic OS=Candida albicans (strain SC5314 / ATCC MYA-2876) OX=237561 GN=MDH1 PE=1 SV=2	56.7
F23a001515.1	159	TVY65910.1	putative 60S ribosomal protein L28e [Fusarium oxysporum f. sp. cubense]	99.4	sp|O14069|RL28E_SCHPO	Probable 60S ribosomal protein L28e OS=Schizosaccharomyces pombe (strain 972 / ATCC 24843) OX=284812 GN=rpl44 PE=1 SV=1	36.2
F23a001516.1	130	CVL01911.1	probable protein precursor [Fusarium mangiferae]	100	sp|Q876Z1|YCB2_ASHGO	UPF0357 protein AAL017W OS=Ashbya gossypii (strain ATCC 10895 / CBS 109.51 / FGSC 9923 / NRRL Y-1056) OX=284811 GN=AAL017W PE=3 SV=1	45.4
F23a001517.1	347	QGI65005.1	hypothetical protein CEK27_008976 [Fusarium fujikuroi]	99.1	sp|Q7SBB6|ERG3_NEUCR	Probable Delta(7)-sterol 5(6)-desaturase OS=Neurospora crassa (strain ATCC 24698 / 74-OR23-1A / CBS 708.71 / DSM 1257 / FGSC 987) OX=367110 GN=NCU06207 PE=3 SV=1	57.9
F23a001518.1	613	RBA09934.1	glucose repression regulatory protein TUP1 [Fusarium proliferatum]	95.4	sp|P78706|RCO1_NEUCR	Transcriptional repressor rco-1 OS=Neurospora crassa (strain ATCC 24698 / 74-OR23-1A / CBS 708.71 / DSM 1257 / FGSC 987) OX=367110 GN=rco-1 PE=4 SV=2	62.5
F23a001519.1	267	RKK71468.1	hypothetical protein BFJ69_g10938 [Fusarium oxysporum]	95	_	_	_
F23a001520.1	677	TVY66323.1	Vacuolar amino acid transporter 1 [Fusarium oxysporum f. sp. cubense]	99	sp|P47082|AVT1_YEAST	Vacuolar amino acid transporter 1 OS=Saccharomyces cerevisiae (strain ATCC 204508 / S288c) OX=559292 GN=AVT1 PE=1 SV=1	43.1
F23a001521.1	242	TVY66756.1	Enolase-phosphatase E1 [Fusarium oxysporum f. sp. cubense]	99.6	sp|C7Z9X4|ENOPH_NECH7	Enolase-phosphatase E1 OS=Nectria haematococca (strain 77-13-4 / ATCC MYA-4622 / FGSC 9596 / MPVI) OX=660122 GN=UTR4 PE=3 SV=1	89.1
F23a001522.1	323	PNP75044.1	hypothetical protein FNYG_11532 [Fusarium nygamai]	97.2	sp|P38278|BMT2_YEAST	25S rRNA (adenine(2142)-N(1))-methyltransferase OS=Saccharomyces cerevisiae (strain ATCC 204508 / S288c) OX=559292 GN=BMT2 PE=1 SV=2	35.7
F23a001523.1	153	TVY66758.1	60S ribosomal protein L25 [Fusarium oxysporum f. sp. cubense]	100	sp|P62752|RL23A_RAT	60S ribosomal protein L23a OS=Rattus norvegicus OX=10116 GN=Rpl23a PE=2 SV=1	65.7
F23a001524.1	93	SCN80189.1	Mitochondrial import inner membrane translocase subunit TIM8 [Fusarium fujikuroi]	98.9	sp|Q4IJW4|TIM8_GIBZE	Mitochondrial import inner membrane translocase subunit TIM8 OS=Gibberella zeae (strain PH-1 / ATCC MYA-4620 / FGSC 9075 / NRRL 31084) OX=229533 GN=TIM8 PE=3 SV=1	94.6
F23a001525.1	623	TXC02028.1	hypothetical protein FocTR4_00009128 [Fusarium oxysporum f. sp. cubense]	99.7	sp|O13657|YBCC_SCHPO	Putative metal ion transporter C27B12.12c OS=Schizosaccharomyces pombe (strain 972 / ATCC 24843) OX=284812 GN=pi066 PE=1 SV=1	43.5
F23a001526.1	97	TVY66343.1	putative signal peptidase complex subunit 1 [Fusarium oxysporum f. sp. cubense]	100	_	_	_
F23a001527.1	188	PCD35787.1	hypothetical protein AU210_008345 [Fusarium oxysporum f. sp. radicis-cucumerinum]	77.2	sp|P62878|RBX1_MOUSE	E3 ubiquitin-protein ligase RBX1 OS=Mus musculus OX=10090 GN=Rbx1 PE=1 SV=1	90.7
F23a001528.1	385	TXC02027.1	hypothetical protein FocTR4_00009125 [Fusarium oxysporum f. sp. cubense]	91.9	_	_	_
F23a001529.1	701	TVY66800.1	putative Xaa-Pro aminopeptidase P [Fusarium oxysporum f. sp. cubense]	98.8	sp|C7Z9Z7|AMPP1_NECH7	Probable Xaa-Pro aminopeptidase P OS=Nectria haematococca (strain 77-13-4 / ATCC MYA-4622 / FGSC 9596 / MPVI) OX=660122 GN=AMPP PE=3 SV=1	86.8
F23a001530.1	145	TXC02021.1	hypothetical protein FocTR4_00009123 [Fusarium oxysporum f. sp. cubense]	97.2	_	_	_
F23a001531.1	133	SCO07376.1	probable histone 3 [Fusarium fujikuroi]	99.2	sp|Q7RXR3|CENPA_NEUCR	Histone H3-like centromeric protein hH3v OS=Neurospora crassa (strain ATCC 24698 / 74-OR23-1A / CBS 708.71 / DSM 1257 / FGSC 987) OX=367110 GN=hH3v PE=3 SV=1	74.4
F23a001532.1	239	TVY66796.1	Derlin-2 [Fusarium oxysporum f. sp. cubense]	100	sp|Q96Q80|DERL3_HUMAN	Derlin-3 OS=Homo sapiens OX=9606 GN=DERL3 PE=1 SV=2	44.3
F23a001533.1	176	TVY67090.1	1,2-dihydroxy-3-keto-5-methylthiopentene dioxygenase [Fusarium oxysporum f. sp. cubense]	100	sp|C7Z9Z4|MTND_NECH7	1,2-dihydroxy-3-keto-5-methylthiopentene dioxygenase OS=Nectria haematococca (strain 77-13-4 / ATCC MYA-4622 / FGSC 9596 / MPVI) OX=660122 GN=ADI1 PE=3 SV=1	88.1
F23a001534.1	348	TVY66798.1	Oxidoreductase BOA17 [Fusarium oxysporum f. sp. cubense]	100	sp|P0CU00|YI78_SCHPO	Uncharacterized oxidoreductase SPAC977.08 OS=Schizosaccharomyces pombe (strain 972 / ATCC 24843) OX=284812 GN=SPAC977.08 PE=3 SV=1	38
F23a001535.1	390	TVY67214.1	GDP-mannose transporter [Fusarium oxysporum f. sp. cubense]	99.7	sp|A4RM13|GMT_MAGO7	GDP-mannose transporter OS=Magnaporthe oryzae (strain 70-15 / ATCC MYA-4617 / FGSC 8958) OX=242507 GN=VRG4 PE=3 SV=1	73.4
F23a001536.1	244	PCD35778.1	hypothetical protein AU210_008337 [Fusarium oxysporum f. sp. radicis-cucumerinum]	98.8	sp|J9N5P9|WOR1_FUSO4	Global transcription regulator sge1 OS=Fusarium oxysporum f. sp. lycopersici (strain 4287 / CBS 123668 / FGSC 9935 / NRRL 34936) OX=426428 GN=sge1 PE=2 SV=1	99.6
F23a001537.1	667	EWY91647.1	hypothetical protein FOYG_08692 [Fusarium oxysporum NRRL 32931]	97.5	_	_	_
F23a001538.1	286	RYC97032.1	hypothetical protein BFJ63_vAg197 [Fusarium oxysporum f. sp. narcissi]	97.9	sp|O13899|YF38_SCHPO	Uncharacterized CDP-alcohol phosphatidyltransferase class-I family protein C22A12.08c OS=Schizosaccharomyces pombe (strain 972 / ATCC 24843) OX=284812 GN=SPAC22A12.08c PE=3 SV=1	46.4
F23a001539.1	1242	RYC97049.1	tRNA uridine 5-carboxymethylaminomethyl modification enzyme MnmG [Fusarium oxysporum f. sp. narcissi]	99.3	sp|Q0BWA9|MNMG_HYPNA	tRNA uridine 5-carboxymethylaminomethyl modification enzyme MnmG OS=Hyphomonas neptunium (strain ATCC 15444) OX=228405 GN=mnmG PE=3 SV=1	48.2
F23a001540.1	397	SCO77223.1	probable maintaining mitochondrial morphology protein mmm1 [Fusarium oxysporum]	93.3	sp|A4RM19|MMM1_MAGO7	Maintenance of mitochondrial morphology protein 1 OS=Magnaporthe oryzae (strain 70-15 / ATCC MYA-4617 / FGSC 8958) OX=242507 GN=MMM1 PE=3 SV=1	67
F23a001541.1	304	TVY65969.1	putative CAAX prenyl protease 2 [Fusarium oxysporum f. sp. cubense]	98.7	sp|O94448|RCE1_SCHPO	Probable CAAX prenyl protease 2 OS=Schizosaccharomyces pombe (strain 972 / ATCC 24843) OX=284812 GN=SPAC1687.02 PE=3 SV=1	34.3
F23a001542.1	851	PNP59938.1	hypothetical protein FNYG_14732 [Fusarium nygamai]	94.9	_	_	_
F23a001543.1	550	CVL02200.1	probable membrane-bound O-acyltransferase domain-containing protein 5 [Fusarium proliferatum]	98.2	sp|O42916|ALE1_SCHPO	Lysophospholipid acyltransferase OS=Schizosaccharomyces pombe (strain 972 / ATCC 24843) OX=284812 GN=ale1 PE=1 SV=1	43.8
F23a001544.1	340	TXC01960.1	hypothetical protein FocTR4_00009108 [Fusarium oxysporum f. sp. cubense]	97.4	_	_	_
F23a001545.1	603	EXM23654.1	hypothetical protein FOTG_09093 [Fusarium oxysporum f. sp. vasinfectum 25433]	97.3	_	_	_
F23a001546.1	340	TVY66852.1	hypothetical protein Focb16_v010220 [Fusarium oxysporum f. sp. cubense]	98.2	_	_	_
F23a001547.1	324	TXC01967.1	hypothetical protein FocTR4_00009105 [Fusarium oxysporum f. sp. cubense]	97.2	_	_	_
F23a001548.1	522	ENH66088.1	Manganese peroxidase 2 [Fusarium oxysporum f. sp. cubense race 1]	96.6	_	_	_
F23a001549.1	772	TXC01964.1	hypothetical protein FocTR4_00009102 [Fusarium oxysporum f. sp. cubense]	99.9	sp|Q9HDY1|ASE1_SCHPO	Anaphase spindle elongation protein 1 OS=Schizosaccharomyces pombe (strain 972 / ATCC 24843) OX=284812 GN=ase1 PE=1 SV=1	31.3
F23a001550.1	832	EXL97227.1	hypothetical protein FOIG_10876 [Fusarium oxysporum f. sp. cubense tropical race 4 54006]	99.5	sp|O59746|YN2B_SCHPO	Uncharacterized transcriptional regulatory protein C530.11c OS=Schizosaccharomyces pombe (strain 972 / ATCC 24843) OX=284812 GN=SPBC530.11c PE=1 SV=1	27.3
F23a001551.1	631	KLO87083.1	putative glutamine-tRNA ligase [Fusarium fujikuroi]	100	sp|Q9Y7Y8|SYQ_SCHPO	Probable glutamine--tRNA ligase OS=Schizosaccharomyces pombe (strain 972 / ATCC 24843) OX=284812 GN=qrs1 PE=3 SV=1	54.5
F23a001552.1	348	EWY91628.1	hypothetical protein FOYG_08676 [Fusarium oxysporum NRRL 32931]	99.4	_	_	_
F23a001553.1	619	CVL01850.1	related to increased rDNA silencing protein IRS4 [Fusarium mangiferae]	95.6	sp|A1DDY6|IRS4_NEOFI	Increased rDNA silencing protein 4 OS=Neosartorya fischeri (strain ATCC 1020 / DSM 3700 / CBS 544.65 / FGSC A1164 / JCM 1740 / NRRL 181 / WB 181) OX=331117 GN=irs4 PE=3 SV=1	42.3
F23a001554.1	141	QGI95851.1	hypothetical protein CEK26_008920 [Fusarium fujikuroi]	98.6	sp|H1VZX9|NIS1_COLHI	Necrosis-inducing secreted protein 1 OS=Colletotrichum higginsianum (strain IMI 349063) OX=759273 GN=NIS1 PE=3 SV=1	51.4
F23a001555.1	1718	EWZ38291.1	hypothetical protein FOZG_09970 [Fusarium oxysporum Fo47]	93.8	sp|O74835|RRP5_SCHPO	rRNA biogenesis protein rrp5 OS=Schizosaccharomyces pombe (strain 972 / ATCC 24843) OX=284812 GN=rrp5 PE=1 SV=1	37.3
F23a001556.1	879	EWY91622.1	hypothetical protein FOYG_08671 [Fusarium oxysporum NRRL 32931]	93.7	sp|Q03722|YMC0_YEAST	Uncharacterized protein YML020W OS=Saccharomyces cerevisiae (strain ATCC 204508 / S288c) OX=559292 GN=YML020W PE=1 SV=1	39.9
F23a001557.1	532	TVY66010.1	Mitochondrial-processing peptidase subunit alpha [Fusarium oxysporum f. sp. cubense]	99.6	sp|P23955|MPPA_NEUCR	Mitochondrial-processing peptidase subunit alpha OS=Neurospora crassa (strain ATCC 24698 / 74-OR23-1A / CBS 708.71 / DSM 1257 / FGSC 987) OX=367110 GN=mpp PE=1 SV=2	72
F23a001558.1	594	EXM23639.1	hypothetical protein FOTG_09080 [Fusarium oxysporum f. sp. vasinfectum 25433]	93.3	sp|A6ZRW7|DMA2_YEAS7	E3 ubiquitin-protein ligase DMA2 OS=Saccharomyces cerevisiae (strain YJM789) OX=307796 GN=DMA2 PE=3 SV=1	53.7
F23a001559.1	827	TVY67293.1	putative vacuolar protein sorting-associated protein 16-like protein [Fusarium oxysporum f. sp. cubense]	99.4	sp|Q9UT38|VPS16_SCHPO	Probable vacuolar protein sorting-associated protein 16 homolog OS=Schizosaccharomyces pombe (strain 972 / ATCC 24843) OX=284812 GN=vps16 PE=3 SV=1	36.3
F23a001560.1	198	TVY66011.1	Autophagy-related protein 16 [Fusarium oxysporum f. sp. cubense]	98	sp|I1RFS8|ATG16_GIBZE	Autophagy-related protein 16 OS=Gibberella zeae (strain PH-1 / ATCC MYA-4620 / FGSC 9075 / NRRL 31084) OX=229533 GN=ATG16 PE=3 SV=1	86.9
F23a001561.1	493	RKL47423.1	Histone-lysine N-methyltransferase, H3 lysine-79 specific [Fusarium proliferatum]	100	sp|Q4IJP1|DOT1_GIBZE	Histone-lysine N-methyltransferase, H3 lysine-79 specific OS=Gibberella zeae (strain PH-1 / ATCC MYA-4620 / FGSC 9075 / NRRL 31084) OX=229533 GN=DOT1 PE=3 SV=1	93.7
F23a001562.1	211	RKK70424.1	hypothetical protein BFJ69_g11879 [Fusarium oxysporum]	92.8	_	_	_
F23a001563.1	445	TXC01340.1	hypothetical protein FocTR4_00009088 [Fusarium oxysporum f. sp. cubense]	96	_	_	_
F23a001564.1	1060	EWY91609.1	elongation factor 2 [Fusarium oxysporum NRRL 32931]	99.2	sp|O74945|RIA1_SCHPO	Ribosome assembly protein 1 OS=Schizosaccharomyces pombe (strain 972 / ATCC 24843) OX=284812 GN=ria1 PE=3 SV=1	49.4
F23a001565.1	476	CVL01831.1	probable eukaryotic translation initiation factor 3 subunit 6 interacting protein [Fusarium mangiferae]	100	sp|Q7SB62|EIF3L_NEUCR	Eukaryotic translation initiation factor 3 subunit L OS=Neurospora crassa (strain ATCC 24698 / 74-OR23-1A / CBS 708.71 / DSM 1257 / FGSC 987) OX=367110 GN=NCU06279 PE=3 SV=1	87.2
F23a001566.1	485	SCO77249.1	uncharacterized protein FRV6_01461 [Fusarium oxysporum]	96.9	sp|O74782|YGBA_SCHPO	Universal stress protein A family protein C25B2.10 OS=Schizosaccharomyces pombe (strain 972 / ATCC 24843) OX=284812 GN=SPBC25B2.10 PE=1 SV=1	37.6
F23a001567.1	546	RYC97191.1	hypothetical protein BFJ63_vAg351 [Fusarium oxysporum f. sp. narcissi]	99.3	sp|Q8BS95|GPHR_MOUSE	Golgi pH regulator OS=Mus musculus OX=10090 GN=Gpr89a PE=1 SV=2	26
F23a001568.1	206	SCO77251.1	uncharacterized protein FRV6_01463 [Fusarium oxysporum]	99	_	_	_
F23a001569.1	551	TVY66893.1	putative RNA-binding protein sce3 [Fusarium oxysporum f. sp. cubense]	96.6	sp|O14369|SCE3_SCHPO	Probable RNA-binding protein sce3 OS=Schizosaccharomyces pombe (strain 972 / ATCC 24843) OX=284812 GN=sce3 PE=1 SV=1	36.4
F23a001570.1	214	TVY66892.1	hypothetical protein Focb16_v010245 [Fusarium oxysporum f. sp. cubense]	99.1	_	_	_
F23a001571.1	2998	EXL72497.1	hypothetical protein FOPG_11968 [Fusarium oxysporum f. sp. conglutinans race 2 54008]	99.4	sp|Q6LA55|YF49_SCHPO	UPF0648 protein C3H5.09c OS=Schizosaccharomyces pombe (strain 972 / ATCC 24843) OX=284812 GN=SPAC3H5.09c PE=3 SV=2	29.6
F23a001572.1	85	CVL01820.1	uncharacterized protein FMAN_07977 [Fusarium mangiferae]	98.8	_	_	_
F23a001573.1	311	RKL47415.1	hypothetical protein BFJ72_g2406 [Fusarium proliferatum]	66.7	_	_	_
F23a001574.1	589	SCN82127.1	related to maltose permease (MalP) [Fusarium fujikuroi]	99.7	sp|P53048|MAL11_YEAST	General alpha-glucoside permease OS=Saccharomyces cerevisiae (strain ATCC 204508 / S288c) OX=559292 GN=MAL11 PE=1 SV=1	38.2
F23a001575.1	453	RKK70416.1	hypothetical protein BFJ69_g11871 [Fusarium oxysporum]	99.1	_	_	_
F23a001576.1	159	ENH66117.1	hypothetical protein FOC1_g10008139 [Fusarium oxysporum f. sp. cubense race 1]	96.1	_	_	_
F23a001577.1	247	TVY66054.1	Polysaccharide monooxygenase Cel61a [Fusarium oxysporum f. sp. cubense]	98.8	sp|G2Q9T3|CEL61_MYCTT	Polysaccharide monooxygenase Cel61a OS=Myceliophthora thermophila (strain ATCC 42464 / BCRC 31852 / DSM 1799) OX=573729 GN=Cel61a PE=1 SV=1	40.3
F23a001578.1	456	SCO77262.1	uncharacterized protein FRV6_01474 [Fusarium oxysporum]	99.1	_	_	_
F23a001579.1	919	EXM23603.1	hypothetical protein FOTG_09054 [Fusarium oxysporum f. sp. vasinfectum 25433]	96.6	_	_	_
F23a001580.1	339	TVY66039.1	COP9 signalosome complex subunit 5 [Fusarium oxysporum f. sp. cubense]	99.4	sp|Q4IJM4|CSN5_GIBZE	COP9 signalosome complex subunit 5 OS=Gibberella zeae (strain PH-1 / ATCC MYA-4620 / FGSC 9075 / NRRL 31084) OX=229533 GN=RRI1 PE=3 SV=1	91.5
F23a001581.1	906	EXM23598.1	hypothetical protein FOTG_09051 [Fusarium oxysporum f. sp. vasinfectum 25433]	98.8	_	_	_
F23a001582.1	716	EXL76111.1	hypothetical protein FOPG_08981 [Fusarium oxysporum f. sp. conglutinans race 2 54008]	93.9	_	_	_
F23a001583.1	459	TXC01666.1	hypothetical protein FocTR4_00009064 [Fusarium oxysporum f. sp. cubense]	95.6	_	_	_
F23a001584.1	150	RFN52531.1	40s ribosomal protein s19 [Fusarium fasciculatum]	100	sp|P27073|RS19_EMENI	40S ribosomal protein S19 OS=Emericella nidulans (strain FGSC A4 / ATCC 38163 / CBS 112.46 / NRRL 194 / M139) OX=227321 GN=rps19 PE=3 SV=1	84.5
F23a001585.1	344	CZR47031.1	probable ZRT2-Zinc transporter II [Fusarium proliferatum ET1]	99.4	sp|Q12436|ZRT2_YEAST	Zinc-regulated transporter 2 OS=Saccharomyces cerevisiae (strain ATCC 204508 / S288c) OX=559292 GN=ZRT2 PE=1 SV=1	33
F23a001586.1	437	EXL97173.1	hypothetical protein FOIG_10836 [Fusarium oxysporum f. sp. cubense tropical race 4 54006]	97.9	sp|Q2H740|MDM10_CHAGB	Mitochondrial distribution and morphology protein 10 OS=Chaetomium globosum (strain ATCC 6205 / CBS 148.51 / DSM 1962 / NBRC 6347 / NRRL 1970) OX=306901 GN=MDM10 PE=3 SV=2	58.7
F23a001587.1	367	TVY66995.1	hypothetical protein Focb16_v010262 [Fusarium oxysporum f. sp. cubense]	98.9	_	_	_
F23a001588.1	406	RKK73262.1	hypothetical protein BFJ69_g9416 [Fusarium oxysporum]	83.7	_	_	_
F23a001589.1	71	CVL02312.1	uncharacterized protein FPRN_08134 [Fusarium proliferatum]	93.3	_	_	_
F23a001590.1	472	TVY66927.1	Uncharacterized protein Focb16_v010265 [Fusarium oxysporum f. sp. cubense]	99.6	sp|Q10347|YDA5_SCHPO	Uncharacterized protein C1F12.05 OS=Schizosaccharomyces pombe (strain 972 / ATCC 24843) OX=284812 GN=SPAC1F12.05 PE=4 SV=1	31
F23a001591.1	484	CZR47025.1	related to dis1-suppressing protein kinase dsk1 [Fusarium proliferatum ET1]	96.9	sp|Q86A12|SKY1_DICDI	Probable serine/threonine-protein kinase sky1 OS=Dictyostelium discoideum OX=44689 GN=sky1 PE=3 SV=1	26.9
F23a001592.1	284	RKK96117.1	hypothetical protein BFJ71_g7982 [Fusarium oxysporum]	98.2	sp|Q9M0A5|GGP3_ARATH	Gamma-glutamyl peptidase 3 OS=Arabidopsis thaliana OX=3702 GN=GGP3 PE=1 SV=1	27.8
F23a001593.1	287	TVY66540.1	Extradiol ring-cleavage dioxygenase [Fusarium oxysporum f. sp. cubense]	100	sp|I3PFJ9|DOD1W_BETVU	4,5-DOPA dioxygenase extradiol 1 OS=Beta vulgaris OX=161934 GN=DODA1 PE=2 SV=1	33.8
F23a001594.1	953	SCO44829.1	uncharacterized protein FFMR_07649 [Fusarium fujikuroi]	97.8	_	_	_
F23a001595.1	600	EWY91561.1	hypothetical protein FOYG_08627 [Fusarium oxysporum NRRL 32931]	97.2	sp|P45598|ARAE_KLEOX	Arabinose-proton symporter OS=Klebsiella oxytoca OX=571 GN=araE PE=3 SV=1	30.8
F23a001596.1	89	_	_	_	_	_	_
F23a001597.1	1000	EXL76131.1	chitin synthase 2 [Fusarium oxysporum f. sp. conglutinans race 2 54008]	100	sp|P30589|CHS2_NEUCR	Chitin synthase 2 OS=Neurospora crassa (strain ATCC 24698 / 74-OR23-1A / CBS 708.71 / DSM 1257 / FGSC 987) OX=367110 GN=chs-2 PE=3 SV=4	71.3
F23a001598.1	1536	TVY66221.1	Sulfite reductase [NADPH] subunit beta [Fusarium oxysporum f. sp. cubense]	99.6	sp|P47169|MET5_YEAST	Sulfite reductase [NADPH] subunit beta OS=Saccharomyces cerevisiae (strain ATCC 204508 / S288c) OX=559292 GN=MET5 PE=1 SV=1	52.4
F23a001599.1	259	TVY66301.1	Inositol phoshorylceramide synthase regulatory subunit kei1 [Fusarium oxysporum f. sp. cubense]	99.6	_	_	_
F23a001600.1	281	PNP75396.1	hypothetical protein FNYG_11200 [Fusarium nygamai]	99.3	sp|Q6CFH4|RPIA_YARLI	Ribose-5-phosphate isomerase OS=Yarrowia lipolytica (strain CLIB 122 / E 150) OX=284591 GN=RKI1 PE=3 SV=1	44.9
F23a001601.1	208	CVL01780.1	probable Ras-related protein Rab-6A [Fusarium mangiferae]	100	sp|P61294|RAB6B_MOUSE	Ras-related protein Rab-6B OS=Mus musculus OX=10090 GN=Rab6b PE=1 SV=1	73.1
F23a001602.1	439	EWZ82782.1	hypothetical protein FOWG_13606 [Fusarium oxysporum f. sp. lycopersici MN25]	99.5	sp|Q9UUI4|NOP53_SCHPO	Ribosome biogenesis protein NOP53 OS=Schizosaccharomyces pombe (strain 972 / ATCC 24843) OX=284812 GN=rrp16 PE=1 SV=1	28.1
F23a001603.1	687	KNB10061.1	NADH dehydrogenase [Fusarium oxysporum f. sp. lycopersici 4287]	99.3	sp|F4JJJ3|NDB3_ARATH	External alternative NAD(P)H-ubiquinone oxidoreductase B3, mitochondrial OS=Arabidopsis thaliana OX=3702 GN=NDB3 PE=2 SV=1	39
F23a001604.1	455	EMT70793.1	Uridine-cytidine kinase-like 1 [Fusarium oxysporum f. sp. cubense race 4]	99.8	sp|Q91YL3|UCKL1_MOUSE	Uridine-cytidine kinase-like 1 OS=Mus musculus OX=10090 GN=Uckl1 PE=1 SV=1	42.7
F23a001605.1	248	TVY66304.1	Glucose-induced degradation protein 8-like protein [Fusarium oxysporum f. sp. cubense]	98.8	sp|Q54X16|GID8_DICDI	Glucose-induced degradation protein 8 homolog OS=Dictyostelium discoideum OX=44689 GN=DDB_G0279265 PE=3 SV=2	36
F23a001606.1	197	TVY65811.1	NADH-ubiquinone oxidoreductase 21 kDa subunit [Fusarium oxysporum f. sp. cubense]	99.5	sp|P25711|NDUS4_NEUCR	NADH-ubiquinone oxidoreductase 21 kDa subunit, mitochondrial OS=Neurospora crassa (strain ATCC 24698 / 74-OR23-1A / CBS 708.71 / DSM 1257 / FGSC 987) OX=367110 GN=nuo-21 PE=1 SV=2	60.5
F23a001607.1	101	TVY65810.1	ATP synthase subunit f [Fusarium oxysporum f. sp. cubense]	100	sp|Q06405|ATPK_YEAST	ATP synthase subunit f, mitochondrial OS=Saccharomyces cerevisiae (strain ATCC 204508 / S288c) OX=559292 GN=ATP17 PE=1 SV=1	54.7
F23a001608.1	1206	RKK96180.1	hypothetical protein BFJ71_g8044 [Fusarium oxysporum]	98.9	_	_	_
F23a001609.1	957	TXC00753.1	hypothetical protein FocTR4_00009037 [Fusarium oxysporum f. sp. cubense]	99.7	sp|P49731|MCM6_SCHPO	DNA replication licensing factor mcm6 OS=Schizosaccharomyces pombe (strain 972 / ATCC 24843) OX=284812 GN=mcm6 PE=1 SV=2	56.2
F23a001610.1	724	TXC00752.1	hypothetical protein FocTR4_00009036 [Fusarium oxysporum f. sp. cubense]	99.3	_	_	_
F23a001610.2	733	TXC00752.1	hypothetical protein FocTR4_00009036 [Fusarium oxysporum f. sp. cubense]	98.1	_	_	_
F23a001611.1	71	RBR02406.1	hypothetical protein FVER53263_20813 [Fusarium verticillioides]	53.2	_	_	_
F23a001612.1	97	RBR13937.1	hypothetical protein FVER53590_09079 [Fusarium verticillioides]	92.6	_	_	_
F23a001613.1	327	RKL26639.1	Thiamine thiazole synthase [Fusarium oxysporum]	100	sp|P23618|THI4_FUSOX	Thiamine thiazole synthase OS=Fusarium oxysporum OX=5507 GN=sti35 PE=1 SV=2	100
F23a001614.1	126	TXC01535.1	hypothetical protein FocTR4_00009029 [Fusarium oxysporum f. sp. cubense]	99.2	_	_	_
F23a001615.1	453	SCN79876.1	related to isopenicillin N epimerase [Fusarium fujikuroi]	98.5	sp|A7UX13|EGT2_NEUCR	Hercynylcysteine sulfoxide lyase OS=Neurospora crassa (strain ATCC 24698 / 74-OR23-1A / CBS 708.71 / DSM 1257 / FGSC 987) OX=367110 GN=egt-2 PE=1 SV=1	56.3
F23a001616.1	953	KNB10037.1	hypothetical protein FOXG_10425 [Fusarium oxysporum f. sp. lycopersici 4287]	98	sp|Q5A1W9|HST3_CANAL	NAD-dependent histone deacetylase HST3 OS=Candida albicans (strain SC5314 / ATCC MYA-2876) OX=237561 GN=HST3 PE=3 SV=2	33
F23a001617.1	595	RKK73277.1	Tripeptidyl-peptidase sed2 [Fusarium oxysporum]	99.8	sp|Q70J59|SED2_ASPFU	Tripeptidyl-peptidase sed2 OS=Neosartorya fumigata (strain ATCC MYA-4609 / Af293 / CBS 101355 / FGSC A1100) OX=330879 GN=sed2 PE=1 SV=1	39.1
F23a001618.1	534	RYC97017.1	hypothetical protein BFJ63_vAg182 [Fusarium oxysporum f. sp. narcissi]	98.1	sp|Q58H57|CBS_MACFA	Cystathionine beta-synthase OS=Macaca fascicularis OX=9541 GN=CBS PE=2 SV=3	24.2
F23a001619.1	271	RYC97018.1	hypothetical protein BFJ63_vAg183 [Fusarium oxysporum f. sp. narcissi]	95.6	_	_	_
F23a001620.1	561	EXK40258.1	hypothetical protein FOMG_07190 [Fusarium oxysporum f. sp. melonis 26406]	95.9	_	_	_
F23a001621.1	152	RKL26590.1	hypothetical protein BFJ70_g11788 [Fusarium oxysporum]	100	_	_	_
F23a001621.2	524	TVY67314.1	Uncharacterized protein Focb16_v010293 [Fusarium oxysporum f. sp. cubense]	99.8	sp|O13855|YEX1_SCHPO	Uncharacterized protein C1A6.01c OS=Schizosaccharomyces pombe (strain 972 / ATCC 24843) OX=284812 GN=SPAC1A6.01c PE=1 SV=3	28.5
F23a001622.1	336	TVY67311.1	malate dehydrogenase [Fusarium oxysporum f. sp. cubense]	100	sp|P17505|MDHM_YEAST	Malate dehydrogenase, mitochondrial OS=Saccharomyces cerevisiae (strain ATCC 204508 / S288c) OX=559292 GN=MDH1 PE=1 SV=2	64.4
F23a001623.1	1316	ENH66165.1	Putative cation-transporting ATPase 1 [Fusarium oxysporum f. sp. cubense race 1]	99.7	sp|P39986|ATC6_YEAST	Manganese-transporting ATPase 1 OS=Saccharomyces cerevisiae (strain ATCC 204508 / S288c) OX=559292 GN=SPF1 PE=1 SV=1	54.8
F23a001624.1	322	ENH66166.1	Lipase 2 [Fusarium oxysporum f. sp. cubense race 1]	96.9	sp|P9WK87|NLHH_MYCTU	Carboxylesterase NlhH OS=Mycobacterium tuberculosis (strain ATCC 25618 / H37Rv) OX=83332 GN=nlhH PE=1 SV=1	32.9
F23a001625.1	282	TXC00806.1	hypothetical protein FocTR4_00009018 [Fusarium oxysporum f. sp. cubense]	98.9	sp|Q8EG65|OLEB_SHEON	Cis-3-alkyl-4-alkyloxetan-2-one decarboxylase OS=Shewanella oneidensis (strain MR-1) OX=211586 GN=oleB PE=1 SV=1	24.2
F23a001626.1	466	RKK73245.1	hypothetical protein BFJ69_g9399 [Fusarium oxysporum]	98.5	sp|A0A1B4XBI3|SDNT_SORAA	Cytochrome P450 monooxygenase sdnT OS=Sordaria araneosa OX=573841 GN=sdnT PE=3 SV=1	56
F23a001627.1	527	RKL04063.1	hypothetical protein BFJ68_g11248 [Fusarium oxysporum]	98.9	sp|A0A0U2UXG3|ITP1_USTMD	Itaconate transport protein OS=Ustilago maydis OX=5270 GN=ITP1 PE=3 SV=1	35.1
F23a001628.1	577	RKL04067.1	hypothetical protein BFJ68_g11252 [Fusarium oxysporum]	98.6	sp|Q9US35|DSD1_SCHPO	D-serine dehydratase OS=Schizosaccharomyces pombe (strain 972 / ATCC 24843) OX=284812 GN=SPAC1039.06 PE=3 SV=1	41.2
F23a001629.1	345	TXC00811.1	hypothetical protein FocTR4_00009015 [Fusarium oxysporum f. sp. cubense]	95.7	sp|Q4IK03|MIA40_GIBZE	Mitochondrial intermembrane space import and assembly protein 40 OS=Gibberella zeae (strain PH-1 / ATCC MYA-4620 / FGSC 9075 / NRRL 31084) OX=229533 GN=MIA40 PE=3 SV=2	64.2
F23a001630.1	260	TVY66509.1	Thiamine pyrophosphokinase 3 [Fusarium oxysporum f. sp. cubense]	98.8	sp|Q0JMW0|TPK2_ORYSJ	Thiamine pyrophosphokinase 2 OS=Oryza sativa subsp. japonica OX=39947 GN=TPK2 PE=2 SV=1	32.8
F23a001631.1	242	TVY66510.1	Protein transport protein bos1 [Fusarium oxysporum f. sp. cubense]	99.6	sp|Q6BZQ6|BOS1_YARLI	Protein transport protein BOS1 OS=Yarrowia lipolytica (strain CLIB 122 / E 150) OX=284591 GN=BOS1 PE=3 SV=1	35.6
F23a001632.1	359	RYC97212.1	hypothetical protein BFJ63_vAg372 [Fusarium oxysporum f. sp. narcissi]	98.1	sp|P15802|AAAA_PENCH	Acyl-coenzyme A:6-aminopenicillanic-acid-acyltransferase 40 kDa form OS=Penicillium chrysogenum OX=5076 GN=penDE PE=1 SV=1	39.8
F23a001633.1	399	RBR13917.1	hypothetical protein FVER53590_09057 [Fusarium verticillioides]	97.2	sp|Q7A3Q5|FLP_STAAN	Protein flp OS=Staphylococcus aureus (strain N315) OX=158879 GN=flp PE=1 SV=1	24.1
F23a001634.1	92	CVL02357.1	related to TRI15-putative transcription factor [Fusarium proliferatum]	86.7	_	_	_
F23a001635.1	239	TVY66337.1	hypothetical protein Focb16_v010306 [Fusarium oxysporum f. sp. cubense]	97.5	_	_	_
F23a001636.1	1194	TVY66338.1	putative histidine kinase 6 [Fusarium oxysporum f. sp. cubense]	98.2	sp|A1A699|OHK6_ORYSJ	Probable histidine kinase 6 OS=Oryza sativa subsp. japonica OX=39947 GN=HK6 PE=1 SV=1	22.4
F23a001637.1	413	SCO77321.1	uncharacterized protein FRV6_01533 [Fusarium oxysporum]	99.5	_	_	_
F23a001638.1	246	RKK73252.1	hypothetical protein BFJ69_g9406 [Fusarium oxysporum]	95.9	_	_	_
F23a001639.1	223	EGU86923.1	hypothetical protein FOXB_02530 [Fusarium oxysporum Fo5176]	90.1	_	_	_
F23a001639.2	521	RKK73256.1	hypothetical protein BFJ69_g9410 [Fusarium oxysporum]	73	_	_	_
F23a001640.1	731	TVY66728.1	putative transcription factor sol4 [Fusarium oxysporum f. sp. cubense]	95.3	_	_	_
F23a001641.1	236	EXL66460.1	hypothetical protein FOPG_17367 [Fusarium oxysporum f. sp. conglutinans race 2 54008]	98.7	_	_	_
F23a001642.1	266	SCO77327.1	uncharacterized protein FRV6_01539 [Fusarium oxysporum]	96.6	_	_	_
F23a001643.1	608	EXK40228.1	hypothetical protein FOMG_07166 [Fusarium oxysporum f. sp. melonis 26406]	99.3	_	_	_
F23a001644.1	685	KNB10004.1	hypothetical protein FOXG_10398 [Fusarium oxysporum f. sp. lycopersici 4287]	94.7	sp|P77989|BGAL_THEP3	Beta-galactosidase OS=Thermoanaerobacter pseudethanolicus (strain ATCC 33223 / 39E) OX=340099 GN=lacZ PE=3 SV=2	24.4
F23a001645.1	501	SCO77330.1	uncharacterized protein FRV6_01542 [Fusarium oxysporum]	99.4	_	_	_
F23a001646.1	331	RBQ69103.1	hypothetical protein FVER14953_20963 [Fusarium verticillioides]	64.1	sp|O59711|LYS9_SCHPO	Saccharopine dehydrogenase [NADP(+), L-glutamate-forming] OS=Schizosaccharomyces pombe (strain 972 / ATCC 24843) OX=284812 GN=lys9 PE=3 SV=1	33
F23a001647.1	332	ENH66186.1	Saccharopine dehydrogenase [NADP+, L-glutamate-forming] [Fusarium oxysporum f. sp. cubense race 1]	92.7	sp|B6IPH8|DAPE_RHOCS	Succinyl-diaminopimelate desuccinylase OS=Rhodospirillum centenum (strain ATCC 51521 / SW) OX=414684 GN=dapE PE=3 SV=1	30.6
F23a001648.1	518	RYC96860.1	hypothetical protein BFJ63_vAg27 [Fusarium oxysporum f. sp. narcissi]	99.8	sp|Q9ZU50|BAT1_ARATH	Amino-acid permease BAT1 OS=Arabidopsis thaliana OX=3702 GN=BAT1 PE=2 SV=2	33.5
F23a001649.1	309	EXK86938.1	hypothetical protein FOQG_09304 [Fusarium oxysporum f. sp. raphani 54005]	97.1	_	_	_
F23a001650.1	137	RKK69456.1	hypothetical protein BFJ69_g12718 [Fusarium oxysporum]	89.3	_	_	_
F23a001651.1	191	RBQ95323.1	hypothetical protein FVER53263_21044 [Fusarium verticillioides]	91.1	_	_	_
F23a001652.1	399	ENH66190.1	Metallophosphoesterase domain-containing protein 1 [Fusarium oxysporum f. sp. cubense race 1]	91.5	sp|Q5B5P1|RGLC_EMENI	Probable rhamnogalacturonate lyase C OS=Emericella nidulans (strain FGSC A4 / ATCC 38163 / CBS 112.46 / NRRL 194 / M139) OX=227321 GN=rglC PE=3 SV=1	30.9
F23a001653.1	201	RKK69462.1	hypothetical protein BFJ69_g12724 [Fusarium oxysporum]	84.6	_	_	_
F23a001654.1	475	EXL97082.1	hypothetical protein FOIG_10767 [Fusarium oxysporum f. sp. cubense tropical race 4 54006]	92	sp|C8V3Y8|ATNC_EMENI	MFS efflux pump atnC OS=Emericella nidulans (strain FGSC A4 / ATCC 38163 / CBS 112.46 / NRRL 194 / M139) OX=227321 GN=atnC PE=2 SV=1	23.5
F23a001655.1	214	RYC87264.1	hypothetical protein BFJ63_vAg9907 [Fusarium oxysporum f. sp. narcissi]	98.6	_	_	_
F23a001656.1	591	EXM22469.1	hypothetical protein FOTG_09748 [Fusarium oxysporum f. sp. vasinfectum 25433]	72.4	_	_	_
F23a001657.1	322	TVY66871.1	MFS efflux pump atnC [Fusarium oxysporum f. sp. cubense]	73.4	_	_	_
F23a001658.1	510	TVY66148.1	Cytochrome P450 monooxygenase eqxH [Fusarium oxysporum f. sp. cubense]	96.9	sp|S4W283|EQXH_FUSHE	Cytochrome P450 monooxygenase eqxH OS=Fusarium heterosporum OX=42747 GN=eqxH PE=3 SV=1	67.9
F23a001659.1	330	TXC01899.1	hypothetical protein FocTR4_00008985 [Fusarium oxysporum f. sp. cubense]	97.9	_	_	_
F23a001660.1	147	TXC01902.1	hypothetical protein FocTR4_00008982 [Fusarium oxysporum f. sp. cubense]	98	_	_	_
F23a001661.1	278	RYC87279.1	hypothetical protein BFJ63_vAg9922 [Fusarium oxysporum f. sp. narcissi]	96.8	sp|Q5B3K6|RNY1_EMENI	Ribonuclease T2-like OS=Emericella nidulans (strain FGSC A4 / ATCC 38163 / CBS 112.46 / NRRL 194 / M139) OX=227321 GN=rny1 PE=3 SV=1	39.8
F23a001662.1	579	TXC01904.1	hypothetical protein FocTR4_00008980 [Fusarium oxysporum f. sp. cubense]	95.7	_	_	_
F23a001663.1	114	TVY67119.1	hypothetical protein Focb16_v010333 [Fusarium oxysporum f. sp. cubense]	98.2	_	_	_
F23a001664.1	577	RYC87230.1	putative MFS-type transporter [Fusarium oxysporum f. sp. narcissi]	99.3	sp|O94343|YHMA_SCHPO	Uncharacterized MFS-type transporter C1271.10c OS=Schizosaccharomyces pombe (strain 972 / ATCC 24843) OX=284812 GN=SPBC1271.10c PE=1 SV=1	48.5
F23a001665.1	362	PNP75455.1	hypothetical protein FNYG_11259 [Fusarium nygamai]	97.2	_	_	_
F23a001666.1	1077	PNP75457.1	hypothetical protein FNYG_11261 [Fusarium nygamai]	97.4	sp|Q01896|ATN2_YEAST	Sodium transport ATPase 2 OS=Saccharomyces cerevisiae (strain ATCC 204508 / S288c) OX=559292 GN=ENA2 PE=1 SV=1	45
F23a001667.1	340	TVY66286.1	1-aminocyclopropane-1-carboxylate deaminase [Fusarium oxysporum f. sp. cubense]	96.5	sp|Q0K1H0|1A1D_CUPNH	1-aminocyclopropane-1-carboxylate deaminase OS=Cupriavidus necator (strain ATCC 17699 / H16 / DSM 428 / Stanier 337) OX=381666 GN=acdS PE=3 SV=1	43.2
F23a001668.1	464	TXC01513.1	hypothetical protein FocTR4_00008972 [Fusarium oxysporum f. sp. cubense]	94.8	_	_	_
F23a001669.1	501	EXK40178.1	hypothetical protein FOMG_07134 [Fusarium oxysporum f. sp. melonis 26406]	99.4	sp|L0MXJ3|FC9_PHOAM	O-acetyltransferase PaAT-1 OS=Phomopsis amygdali OX=1214568 GN=PaAT-1 PE=1 SV=1	27.6
F23a001670.1	430	TVY66225.1	Initiation-specific alpha-1,6-mannosyltransferase [Fusarium oxysporum f. sp. cubense]	99.8	sp|P47124|HOC1_YEAST	Putative glycosyltransferase HOC1 OS=Saccharomyces cerevisiae (strain ATCC 204508 / S288c) OX=559292 GN=HOC1 PE=1 SV=3	33.7
F23a001671.1	578	TVY66226.1	KsdD-like steroid dehydrogenase [Fusarium oxysporum f. sp. cubense]	99.5	sp|Q7D9A2|Y0809_MYCTO	KsdD-like steroid dehydrogenase MT0809 OS=Mycobacterium tuberculosis (strain CDC 1551 / Oshkosh) OX=83331 GN=MT0809 PE=3 SV=1	58.4
F23a001672.1	277	KNB09952.1	hypothetical protein FOXG_10371 [Fusarium oxysporum f. sp. lycopersici 4287]	97.8	_	_	_
F23a001673.1	144	PNP75464.1	hypothetical protein FNYG_11268 [Fusarium nygamai]	95.8	_	_	_
F23a001674.1	527	EXM22493.1	hypothetical protein FOTG_09770 [Fusarium oxysporum f. sp. vasinfectum 25433]	98.7	sp|O74923|YJ7D_SCHPO	Uncharacterized transporter C757.13 OS=Schizosaccharomyces pombe (strain 972 / ATCC 24843) OX=284812 GN=SPCC757.13 PE=3 SV=1	34.1
F23a001675.1	483	CZR46938.1	related to thermophilic desulfurizing enzyme [Fusarium proliferatum ET1]	99	sp|E9JFX9|DMOA_HYPSL	Dimethyl-sulfide monooxygenase OS=Hyphomicrobium sulfonivorans OX=121290 GN=dmoA PE=1 SV=1	47.9
F23a001676.1	472	RKK69443.1	hypothetical protein BFJ69_g12705 [Fusarium oxysporum]	99.4	_	_	_
F23a001677.1	628	EXM22496.1	hypothetical protein FOTG_09773 [Fusarium oxysporum f. sp. vasinfectum 25433]	98.2	sp|Q6UEF3|AFLW_ASPPU	FAD-binding monooxygenase aflW OS=Aspergillus parasiticus (strain ATCC 56775 / NRRL 5862 / SRRC 143 / SU-1) OX=1403190 GN=aflW PE=3 SV=1	32.8
F23a001678.1	556	CVL01652.1	uncharacterized protein FMAN_07873 [Fusarium mangiferae]	69.3	_	_	_
F23a001679.1	356	TVY66223.1	scyllo-inositol 2-dehydrogenase [Fusarium oxysporum f. sp. cubense]	98	_	_	_
F23a001680.1	467	SCO77369.1	related to tetracycline resistance proteins [Fusarium oxysporum]	98.7	sp|Q08280|BSC6_YEAST	Bypass of stop codon protein 6 OS=Saccharomyces cerevisiae (strain ATCC 204508 / S288c) OX=559292 GN=BSC6 PE=1 SV=1	28.9
F23a001681.1	804	TVY66646.1	hypothetical protein Focb16_v010351 [Fusarium oxysporum f. sp. cubense]	98.8	_	_	_
F23a001682.1	796	QGI95728.1	hypothetical protein CEK26_008797 [Fusarium fujikuroi]	97.1	sp|P40566|YIS7_YEAST	Uncharacterized glycosyl hydrolase YIR007W OS=Saccharomyces cerevisiae (strain ATCC 204508 / S288c) OX=559292 GN=YIR007W PE=1 SV=1	27.4
F23a001683.1	400	RKL47077.1	hypothetical protein BFJ72_g2068 [Fusarium proliferatum]	98.8	sp|A0A084AFG6|SAT17_STACB	Taurine hydroxylase-like protein SAT17 OS=Stachybotrys chartarum (strain CBS 109288 / IBT 7711) OX=1280523 GN=SAT17 PE=4 SV=1	26.3
F23a001684.1	390	CVL01641.1	related to Putative dioxygenase C576.01c [Fusarium mangiferae]	94.1	sp|Q7SEI7|XANA_NEUCR	Alpha-ketoglutarate-dependent xanthine dioxygenase xan-1 OS=Neurospora crassa (strain ATCC 24698 / 74-OR23-1A / CBS 708.71 / DSM 1257 / FGSC 987) OX=367110 GN=xan-1 PE=1 SV=1	69.6
F23a001685.1	253	KNB09938.1	hypothetical protein FOXG_10359 [Fusarium oxysporum f. sp. lycopersici 4287]	95.3	_	_	_
F23a001686.1	231	SCO77377.1	related to spherulin 1B precursor [Fusarium oxysporum]	95.2	sp|P09350|SR1A_PHYPO	Spherulin-1A OS=Physarum polycephalum OX=5791 PE=1 SV=1	29.9
F23a001687.1	479	RKK46003.1	hypothetical protein BFJ66_g8785 [Fusarium oxysporum f. sp. cepae]	94.4	_	_	_
F23a001688.1	381	EXM22509.1	hypothetical protein FOTG_09785 [Fusarium oxysporum f. sp. vasinfectum 25433]	95.8	sp|A0A067XMP1|PTAL_PESFW	Oxidoreductase ptaL OS=Pestalotiopsis fici (strain W106-1 / CGMCC3.15140) OX=1229662 GN=ptaL PE=2 SV=1	38.7
F23a001689.1	728	TVY66027.1	Bikaverin cluster transcription factor bik5 [Fusarium oxysporum f. sp. cubense]	97.1	sp|S0E028|BIK5_GIBF5	Bikaverin cluster transcription factor bik5 OS=Gibberella fujikuroi (strain CBS 195.34 / IMI 58289 / NRRL A-6831) OX=1279085 GN=bik5 PE=2 SV=1	26.8
F23a001690.1	438	TVY65964.1	hypothetical protein Focb16_v010360 [Fusarium oxysporum f. sp. cubense]	99.1	_	_	_
F23a001691.1	352	PNP75484.1	hypothetical protein FNYG_11288 [Fusarium nygamai]	99.7	sp|Q9UUI8|YIY4_SCHPO	Uncharacterized transporter C22F8.04 OS=Schizosaccharomyces pombe (strain 972 / ATCC 24843) OX=284812 GN=SPAC22F8.04 PE=3 SV=1	35.7
F23a001692.1	461	TVY65961.1	Pyruvyl transferase 1 [Fusarium oxysporum f. sp. cubense]	99.1	sp|Q9UT27|PVG1_SCHPO	Pyruvyl transferase 1 OS=Schizosaccharomyces pombe (strain 972 / ATCC 24843) OX=284812 GN=pvg1 PE=1 SV=1	32.5
F23a001693.1	390	TVY65962.1	GDP-mannose transporter [Fusarium oxysporum f. sp. cubense]	100	sp|A4RM13|GMT_MAGO7	GDP-mannose transporter OS=Magnaporthe oryzae (strain 70-15 / ATCC MYA-4617 / FGSC 8958) OX=242507 GN=VRG4 PE=3 SV=1	69.2
F23a001694.1	487	TVY65960.1	Ribosome assembly protein rrb1 [Fusarium oxysporum f. sp. cubense]	99.6	sp|Q04225|RRB1_YEAST	Ribosome assembly protein RRB1 OS=Saccharomyces cerevisiae (strain ATCC 204508 / S288c) OX=559292 GN=RRB1 PE=1 SV=1	46.9
F23a001695.1	133	PNP75488.1	hypothetical protein FNYG_11292 [Fusarium nygamai]	99.2	sp|Q9USR1|TXL1_SCHPO	Thioredoxin-like protein 1 OS=Schizosaccharomyces pombe (strain 972 / ATCC 24843) OX=284812 GN=txl1 PE=4 SV=1	40.7
F23a001696.1	960	TVY65959.1	putative WD repeat-containing protein [Fusarium oxysporum f. sp. cubense]	97.7	sp|Q6LA54|YF48_SCHPO	Uncharacterized WD repeat-containing protein C3H5.08c OS=Schizosaccharomyces pombe (strain 972 / ATCC 24843) OX=284812 GN=SPAC3H5.08c PE=1 SV=2	40.1
F23a001697.1	400	RYC87268.1	hypothetical protein BFJ63_vAg9911 [Fusarium oxysporum f. sp. narcissi]	98.8	sp|P48612|PELO_DROME	Protein pelota OS=Drosophila melanogaster OX=7227 GN=pelo PE=2 SV=2	42.6
F23a001698.1	293	EWY91407.1	2,5-diketo-D-gluconate reductase [Fusarium oxysporum NRRL 32931]	98.6	sp|O32210|GR_BACSU	Glyoxal reductase OS=Bacillus subtilis (strain 168) OX=224308 GN=yvgN PE=1 SV=1	42.3
F23a001699.1	594	SCO77390.1	uncharacterized protein FRV6_01602 [Fusarium oxysporum]	84.2	_	_	_
F23a001700.1	350	SCO77391.1	uncharacterized protein FRV6_01603 [Fusarium oxysporum]	97.4	_	_	_
F23a001701.1	477	TXC01389.1	hypothetical protein FocTR4_00008938 [Fusarium oxysporum f. sp. cubense]	98.7	sp|O14011|PRP19_SCHPO	Pre-mRNA-processing factor 19 OS=Schizosaccharomyces pombe (strain 972 / ATCC 24843) OX=284812 GN=prp19 PE=1 SV=1	36
F23a001702.1	175	PNP75495.1	hypothetical protein FNYG_11299 [Fusarium nygamai]	97.1	sp|Q54SV3|ALN1_DICDI	Probable allantoinase 1 OS=Dictyostelium discoideum OX=44689 GN=allB1 PE=3 SV=1	31.1
F23a001703.1	406	RKK67588.1	hypothetical protein BFJ69_g14350 [Fusarium oxysporum]	97.3	_	_	_
F23a001704.1	741	RKK67590.1	hypothetical protein BFJ69_g14352 [Fusarium oxysporum]	99.3	sp|Q10327|YD72_SCHPO	Uncharacterized protein C32A11.02c OS=Schizosaccharomyces pombe (strain 972 / ATCC 24843) OX=284812 GN=SPAC32A11.02c PE=4 SV=1	24.7
F23a001705.1	366	EXK40130.1	hypothetical protein FOMG_07097 [Fusarium oxysporum f. sp. melonis 26406]	96.7	_	_	_
F23a001706.1	315	EXK40129.1	hypothetical protein FOMG_07096 [Fusarium oxysporum f. sp. melonis 26406]	94	_	_	_
F23a001707.1	364	TXC01395.1	hypothetical protein FocTR4_00008932 [Fusarium oxysporum f. sp. cubense]	96.4	sp|Q9HWH9|NMO_PSEAE	Nitronate monooxygenase OS=Pseudomonas aeruginosa (strain ATCC 15692 / DSM 22644 / CIP 104116 / JCM 14847 / LMG 12228 / 1C / PRS 101 / PAO1) OX=208964 GN=nmoA PE=1 SV=1	28.7
F23a001708.1	244	CVL02433.1	probable cytochrome-c oxidase chain IV precursor [Fusarium proliferatum]	98.8	sp|P06809|COX4_NEUCR	Cytochrome c oxidase subunit 4, mitochondrial OS=Neurospora crassa (strain ATCC 24698 / 74-OR23-1A / CBS 708.71 / DSM 1257 / FGSC 987) OX=367110 GN=cox-4 PE=3 SV=2	64.7
F23a001709.1	165	KNB09906.1	hypothetical protein FOXG_10334 [Fusarium oxysporum f. sp. lycopersici 4287]	95.8	_	_	_
F23a001710.1	508	TXC00565.1	hypothetical protein FocTR4_00008929 [Fusarium oxysporum f. sp. cubense]	99.2	sp|O94565|OMH4_SCHPO	O-glycoside alpha-1,2-mannosyltransferase homolog 4 OS=Schizosaccharomyces pombe (strain 972 / ATCC 24843) OX=284812 GN=omh4 PE=3 SV=2	45
F23a001711.1	288	CVL01599.1	related to Ser/Thr protein phosphatase superfamily [Fusarium mangiferae]	96.9	_	_	_
F23a001712.1	295	TVY67162.1	54S ribosomal protein L10 [Fusarium oxysporum f. sp. cubense]	99.7	sp|P36520|RM10_YEAST	54S ribosomal protein L10, mitochondrial OS=Saccharomyces cerevisiae (strain ATCC 204508 / S288c) OX=559292 GN=MRPL10 PE=1 SV=2	40.6
F23a001713.1	738	KNB09901.1	sorting nexin mvp-1 [Fusarium oxysporum f. sp. lycopersici 4287]	99.6	sp|Q7SB97|MVP1_NEUCR	Sorting nexin mvp1 OS=Neurospora crassa (strain ATCC 24698 / 74-OR23-1A / CBS 708.71 / DSM 1257 / FGSC 987) OX=367110 GN=vsp-1 PE=3 SV=3	61.1
F23a001714.1	600	TVY66215.1	Dihydroxy-acid dehydratase [Fusarium oxysporum f. sp. cubense]	100	sp|Q10318|ILV3_SCHPO	Putative dihydroxy-acid dehydratase, mitochondrial OS=Schizosaccharomyces pombe (strain 972 / ATCC 24843) OX=284812 GN=SPAC17G8.06c PE=2 SV=1	59.1
F23a001715.1	354	TVY66216.1	hypothetical protein Focb16_v010385 [Fusarium oxysporum f. sp. cubense]	99.4	_	_	_
F23a001716.1	338	RBR00552.1	hypothetical protein FVER53590_08980 [Fusarium verticillioides]	93.1	_	_	_
F23a001717.1	476	ENH66258.1	Putative glycosidase crf2 [Fusarium oxysporum f. sp. cubense race 1]	100	sp|Q4WI46|CRF2_ASPFU	Probable glycosidase crf2 OS=Neosartorya fumigata (strain ATCC MYA-4609 / Af293 / CBS 101355 / FGSC A1100) OX=330879 GN=crf2 PE=1 SV=1	53.1
F23a001718.1	395	SCO77409.1	uncharacterized protein FRV6_01621 [Fusarium oxysporum]	99	_	_	_
F23a001719.1	270	RKL47123.1	hypothetical protein BFJ72_g2114 [Fusarium proliferatum]	99.3	_	_	_
F23a001720.1	525	EGU87534.1	hypothetical protein FOXB_01916 [Fusarium oxysporum Fo5176]	96.4	sp|A7YVD7|NDUF6_BOVIN	NADH dehydrogenase (ubiquinone) complex I, assembly factor 6 OS=Bos taurus OX=9913 GN=NDUFAF6 PE=2 SV=1	31
F23a001721.1	273	TVY66381.1	Defective in cullin neddylation protein 1 [Fusarium oxysporum f. sp. cubense]	99.3	sp|Q52DM9|DCN1_MAGO7	Defective in cullin neddylation protein 1 OS=Magnaporthe oryzae (strain 70-15 / ATCC MYA-4617 / FGSC 8958) OX=242507 GN=DCN1 PE=3 SV=1	43.1
F23a001721.2	275	EMT70920.1	Defective in cullin neddylation protein 1 [Fusarium oxysporum f. sp. cubense race 4]	98.9	sp|Q52DM9|DCN1_MAGO7	Defective in cullin neddylation protein 1 OS=Magnaporthe oryzae (strain 70-15 / ATCC MYA-4617 / FGSC 8958) OX=242507 GN=DCN1 PE=3 SV=1	42.5
F23a001722.1	828	CZR46885.1	related to S-M checkpoint control protein rad4 [Fusarium proliferatum ET1]	93.6	sp|P32372|RAD4_SCHPO	S-M checkpoint control protein rad4 OS=Schizosaccharomyces pombe (strain 972 / ATCC 24843) OX=284812 GN=rad4 PE=1 SV=2	31.4
F23a001723.1	1101	EXK87104.1	hypothetical protein FOQG_09390 [Fusarium oxysporum f. sp. raphani 54005]	96.2	_	_	_
F23a001724.1	334	RBR11487.1	hypothetical protein FVER53590_08968 [Fusarium verticillioides]	100	sp|Q5YCW8|CHS7_FUSO4	Chitin synthase export chaperone OS=Fusarium oxysporum f. sp. lycopersici (strain 4287 / CBS 123668 / FGSC 9935 / NRRL 34936) OX=426428 GN=chs7 PE=3 SV=1	99.4
F23a001725.1	657	TVY66383.1	Meiotically up-regulated gene 80 protein [Fusarium oxysporum f. sp. cubense]	98.3	sp|O14336|MUG80_SCHPO	Meiotically up-regulated gene 80 protein OS=Schizosaccharomyces pombe (strain 972 / ATCC 24843) OX=284812 GN=mug80 PE=1 SV=1	25.7
F23a001726.1	109	_	_	_	_	_	_
F23a001727.1	122	_	_	_	_	_	_
F23a001728.1	223	KLO86905.1	uncharacterized protein LW93_12761 [Fusarium fujikuroi]	93.7	_	_	_
F23a001729.1	978	ENH66273.1	Telomere length regulation protein elg1 [Fusarium oxysporum f. sp. cubense race 1]	94.5	sp|O43086|ELG1_SCHPO	Telomere length regulation protein elg1 OS=Schizosaccharomyces pombe (strain 972 / ATCC 24843) OX=284812 GN=elg1 PE=1 SV=1	26.6
F23a001729.2	1150	EXM22636.1	hypothetical protein FOTG_09833 [Fusarium oxysporum f. sp. vasinfectum 25433]	95.6	sp|O43086|ELG1_SCHPO	Telomere length regulation protein elg1 OS=Schizosaccharomyces pombe (strain 972 / ATCC 24843) OX=284812 GN=elg1 PE=1 SV=1	23.3
F23a001730.1	903	CZR46876.1	uncharacterized protein FPRO_08250 [Fusarium proliferatum ET1]	98.8	sp|P0CT47|Y1780_CHATD	Uncharacterized protein CTHT_0071780 OS=Chaetomium thermophilum (strain DSM 1495 / CBS 144.50 / IMI 039719) OX=759272 GN=CTHT_0071780 PE=4 SV=1	34.8
F23a001731.1	667	RKK82006.1	hypothetical protein BFJ71_g15403 [Fusarium oxysporum]	98.7	_	_	_
F23a001732.1	709	EXM22640.1	hypothetical protein FOTG_09837 [Fusarium oxysporum f. sp. vasinfectum 25433]	97.6	_	_	_
F23a001733.1	115	EGU74840.1	hypothetical protein FOXB_14644 [Fusarium oxysporum Fo5176]	75.2	sp|Q9Y7M4|LSM3_SCHPO	Probable U6 snRNA-associated Sm-like protein LSm3 OS=Schizosaccharomyces pombe (strain 972 / ATCC 24843) OX=284812 GN=lsm3 PE=1 SV=2	62.5
F23a001734.1	629	RYC86958.1	GTP-binding protein 1 [Fusarium oxysporum f. sp. narcissi]	99.1	sp|D2XV59|GTPB1_RAT	GTP-binding protein 1 OS=Rattus norvegicus OX=10116 GN=Gtpbp1 PE=1 SV=1	44
F23a001735.1	1444	EXL96906.1	hypothetical protein FOIG_10675 [Fusarium oxysporum f. sp. cubense tropical race 4 54006]	98.2	sp|O74798|ALY2_SCHPO	Putative arrestin-related trafficking adapter C2D10.04 OS=Schizosaccharomyces pombe (strain 972 / ATCC 24843) OX=284812 GN=SPBC2D10.04 PE=1 SV=1	30.1
F23a001736.1	97	EWZ82528.1	hypothetical protein FOWG_13457 [Fusarium oxysporum f. sp. lycopersici MN25]	47.1	_	_	_
F23a001737.1	128	CVL02474.1	uncharacterized protein FPRN_07980 [Fusarium proliferatum]	82	_	_	_
F23a001738.1	921	TXC01414.1	hypothetical protein FocTR4_00008891 [Fusarium oxysporum f. sp. cubense]	99.5	sp|P21228|ALCR_EMENI	Regulatory protein alcR OS=Emericella nidulans (strain FGSC A4 / ATCC 38163 / CBS 112.46 / NRRL 194 / M139) OX=227321 GN=alcR PE=1 SV=2	30.2
F23a001739.1	96	SCO77436.1	probable small nuclear ribonucleoprotein E [Fusarium oxysporum]	100	sp|Q9USZ3|RUXE_SCHPO	Small nuclear ribonucleoprotein E OS=Schizosaccharomyces pombe (strain 972 / ATCC 24843) OX=284812 GN=sme1 PE=1 SV=1	53.4
F23a001739.2	160	PCD35569.1	hypothetical protein AU210_008136 [Fusarium oxysporum f. sp. radicis-cucumerinum]	72.3	sp|Q7ZUG0|RUXE_DANRE	Small nuclear ribonucleoprotein E OS=Danio rerio OX=7955 GN=snrpe PE=3 SV=1	60.6
F23a001740.1	202	RKL02651.1	hypothetical protein BFJ68_g11889 [Fusarium oxysporum]	98.5	sp|P47032|PRY1_YEAST	Protein PRY1 OS=Saccharomyces cerevisiae (strain ATCC 204508 / S288c) OX=559292 GN=PRY1 PE=1 SV=1	50.7
F23a001741.1	1148	EXL96895.1	zinc finger protein ADR1 [Fusarium oxysporum f. sp. cubense tropical race 4 54006]	98	_	_	_
F23a001741.2	1153	RKK52492.1	hypothetical protein BFJ67_g5569 [Fusarium oxysporum f. sp. cepae]	98.4	_	_	_
F23a001742.1	196	CVL01540.1	uncharacterized protein FMAN_07803 [Fusarium mangiferae]	95.9	_	_	_
F23a001743.1	463	EXM22667.1	hypothetical protein FOTG_09853 [Fusarium oxysporum f. sp. vasinfectum 25433]	97.2	sp|Q08268|MCH4_YEAST	Probable transporter MCH4 OS=Saccharomyces cerevisiae (strain ATCC 204508 / S288c) OX=559292 GN=MCH4 PE=1 SV=1	31.3
F23a001744.1	1191	SCO77442.1	related to vacuolar membrane protein HMT1 [Fusarium oxysporum]	96	sp|Q02592|HMT1_SCHPO	Heavy metal tolerance protein OS=Schizosaccharomyces pombe (strain 972 / ATCC 24843) OX=284812 GN=hmt1 PE=2 SV=3	41
F23a001745.1	352	TVY66718.1	Transcription factor atf21 [Fusarium oxysporum f. sp. cubense]	96.7	sp|P78962|ATF21_SCHPO	Transcription factor atf21 OS=Schizosaccharomyces pombe (strain 972 / ATCC 24843) OX=284812 GN=atf21 PE=3 SV=1	43.2
F23a001746.1	308	CVL01532.1	probable aldehyde reductase 6 [Fusarium mangiferae]	99.4	sp|Q5Z8T3|MIOX_ORYSJ	Probable inositol oxygenase OS=Oryza sativa subsp. japonica OX=39947 GN=Os06g0561000 PE=2 SV=1	53.8
F23a001747.1	614	RKK73457.1	ATP-dependent RNA helicase DBP9 [Fusarium oxysporum]	97.9	sp|Q4IJ56|DBP9_GIBZE	ATP-dependent RNA helicase DBP9 OS=Gibberella zeae (strain PH-1 / ATCC MYA-4620 / FGSC 9075 / NRRL 31084) OX=229533 GN=DBP9 PE=3 SV=1	91.6
F23a001748.1	342	EWY91310.1	alcohol dehydrogenase [Fusarium oxysporum NRRL 32931]	98.8	sp|Q09923|YAKC_SCHPO	Aldo-keto reductase yakc [NADP(+)] OS=Schizosaccharomyces pombe (strain 972 / ATCC 24843) OX=284812 GN=yakc PE=1 SV=1	45.2
F23a001749.1	229	TVY65885.1	hypothetical protein Focb16_v010420 [Fusarium oxysporum f. sp. cubense]	95.6	_	_	_
F23a001750.1	164	RBA10161.1	hypothetical protein FPRO05_06097 [Fusarium proliferatum]	95.7	_	_	_
F23a001751.1	903	SCO77450.1	related to vacuolar protein-sorting protein VPS35 [Fusarium oxysporum]	99.7	sp|Q9EQH3|VPS35_MOUSE	Vacuolar protein sorting-associated protein 35 OS=Mus musculus OX=10090 GN=Vps35 PE=1 SV=1	38.2
F23a001752.1	904	SCO77451.1	related to glutamate carboxypeptidase II [Fusarium oxysporum]	99.6	sp|Q7Y228|LAMP1_ARATH	Probable glutamate carboxypeptidase LAMP1 OS=Arabidopsis thaliana OX=3702 GN=LAMP1 PE=2 SV=1	31.5
F23a001753.1	171	QGI64772.1	hypothetical protein CEK27_008743 [Fusarium fujikuroi]	100	sp|Q12091|DAP1_YEAST	Damage response protein 1 OS=Saccharomyces cerevisiae (strain ATCC 204508 / S288c) OX=559292 GN=DAP1 PE=1 SV=1	53.4
F23a001754.1	198	EXL57385.1	hypothetical protein FOCG_04603 [Fusarium oxysporum f. sp. radicis-lycopersici 26381]	95.5	sp|Q5UR67|RIBX_MIMIV	N-glycosidase R617 OS=Acanthamoeba polyphaga mimivirus OX=212035 GN=MIMI_R617 PE=3 SV=1	37.1
F23a001755.1	553	CVL01517.1	related to mitochondrial import protein MPI1 precursor [Fusarium mangiferae]	99.5	sp|Q01852|TIM44_YEAST	Mitochondrial import inner membrane translocase subunit TIM44 OS=Saccharomyces cerevisiae (strain ATCC 204508 / S288c) OX=559292 GN=TIM44 PE=1 SV=1	40
F23a001756.1	237	TXC01753.1	hypothetical protein FocTR4_00008871 [Fusarium oxysporum f. sp. cubense]	98.3	sp|P42847|RT18_YEAST	37S ribosomal protein S18, mitochondrial OS=Saccharomyces cerevisiae (strain ATCC 204508 / S288c) OX=559292 GN=MRPS18 PE=1 SV=2	40.6
F23a001757.1	246	EXL96874.1	hypothetical protein FOIG_10649 [Fusarium oxysporum f. sp. cubense tropical race 4 54006]	99.6	sp|Q8X1T0|SDU1_SCHPO	DeSI-like protein sdu1 OS=Schizosaccharomyces pombe (strain 972 / ATCC 24843) OX=284812 GN=sdu1 PE=1 SV=1	36.7
F23a001758.1	394	CVL01513.1	probable GTP-binding protein [Fusarium mangiferae]	100	sp|O13998|OLA1_SCHPO	Obg-like ATPase 1 OS=Schizosaccharomyces pombe (strain 972 / ATCC 24843) OX=284812 GN=SPAC27E2.03c PE=1 SV=1	64.5
F23a001759.1	567	TVY66194.1	hypothetical protein Focb16_v010430 [Fusarium oxysporum f. sp. cubense]	98.6	_	_	_
F23a001760.1	1314	SCO77459.1	related to VPS9 domain protein [Fusarium oxysporum]	98.8	sp|Q5A0J0|U507_CANAL	UPF0507 protein C2_02840C_A OS=Candida albicans (strain SC5314 / ATCC MYA-2876) OX=237561 GN=CAALFM_C202840CA PE=3 SV=2	35.1
F23a001761.1	108	EGU76569.1	hypothetical protein FOXB_12943 [Fusarium oxysporum Fo5176]	90.7	_	_	_
F23a001762.1	545	TXC01984.1	hypothetical protein FocTR4_00008865 [Fusarium oxysporum f. sp. cubense]	100	sp|P43548|AGP3_YEAST	General amino acid permease AGP3 OS=Saccharomyces cerevisiae (strain ATCC 204508 / S288c) OX=559292 GN=AGP3 PE=1 SV=1	55.1
F23a001763.1	336	TVY66643.1	hypothetical protein Focb16_v010434 [Fusarium oxysporum f. sp. cubense]	95.2	_	_	_
F23a001763.2	197	PNP78111.1	hypothetical protein FNYG_08574 [Fusarium nygamai]	98	_	_	_
F23a001764.1	484	RYC86904.1	Mitochondrial chaperone BCS1 [Fusarium oxysporum f. sp. narcissi]	99.2	sp|P32839|BCS1_YEAST	Mitochondrial chaperone BCS1 OS=Saccharomyces cerevisiae (strain ATCC 204508 / S288c) OX=559292 GN=BCS1 PE=1 SV=2	45.1
F23a001765.1	788	RKK86501.1	hypothetical protein BFJ71_g13743 [Fusarium oxysporum]	94	_	_	_
F23a001766.1	352	SCO15794.1	uncharacterized protein FFE2_13445 [Fusarium fujikuroi]	80.4	_	_	_
F23a001767.1	804	TVY66641.1	hypothetical protein Focb16_v010436 [Fusarium oxysporum f. sp. cubense]	95.2	_	_	_
F23a001768.1	360	EWG49371.1	fructose-bisphosphate aldolase [Fusarium verticillioides 7600]	100	sp|Q9HGY9|ALF_ASPOR	Fructose-bisphosphate aldolase OS=Aspergillus oryzae (strain ATCC 42149 / RIB 40) OX=510516 GN=fbaA PE=2 SV=2	82.5
F23a001769.1	413	TVY66636.1	Oxysterol-binding protein-like protein 4 [Fusarium oxysporum f. sp. cubense]	99.3	sp|P35844|KES1_YEAST	Oxysterol-binding protein homolog 4 OS=Saccharomyces cerevisiae (strain ATCC 204508 / S288c) OX=559292 GN=KES1 PE=1 SV=1	49
F23a001770.1	766	KNB09787.1	hypothetical protein FOXG_10273 [Fusarium oxysporum f. sp. lycopersici 4287]	99.2	_	_	_
F23a001771.1	195	KNB09785.1	hypothetical protein FOXG_10272 [Fusarium oxysporum f. sp. lycopersici 4287]	94.4	_	_	_
F23a001772.1	819	SCO77468.1	related to acetyltransferase 1 [Fusarium oxysporum]	99.4	sp|O74985|NAT1_SCHPO	N-terminal acetyltransferase A complex subunit nat1 OS=Schizosaccharomyces pombe (strain 972 / ATCC 24843) OX=284812 GN=nat1 PE=1 SV=1	39.1
F23a001773.1	968	RBA10180.1	sphingosine kinase [Fusarium proliferatum]	92.1	sp|Q06147|LCB5_YEAST	Sphingoid long chain base kinase 5 OS=Saccharomyces cerevisiae (strain ATCC 204508 / S288c) OX=559292 GN=LCB5 PE=1 SV=1	35.5
F23a001774.1	254	SCO77471.1	uncharacterized protein FRV6_01683 [Fusarium oxysporum]	97.1	_	_	_
F23a001775.1	103	CVL01487.1	uncharacterized protein FMAN_07771 [Fusarium mangiferae]	100	_	_	_
F23a001776.1	249	CVL13668.1	related to tRNA nucleotidyltransferase [Fusarium proliferatum]	91	sp|P21269|CCA1_YEAST	CCA tRNA nucleotidyltransferase, mitochondrial OS=Saccharomyces cerevisiae (strain ATCC 204508 / S288c) OX=559292 GN=CCA1 PE=1 SV=1	49.8
F23a001777.1	424	RYC86944.1	hypothetical protein BFJ63_vAg10222 [Fusarium oxysporum f. sp. narcissi]	96	_	_	_
F23a001778.1	206	PCD35530.1	hypothetical protein AU210_008099 [Fusarium oxysporum f. sp. radicis-cucumerinum]	75.8	sp|Q8X225|DIM5_NEUCR	Histone-lysine N-methyltransferase, H3 lysine-9 specific dim-5 OS=Neurospora crassa (strain ATCC 24698 / 74-OR23-1A / CBS 708.71 / DSM 1257 / FGSC 987) OX=367110 GN=dim-5 PE=1 SV=2	74
F23a001779.1	294	EWY91263.1	hypothetical protein FOYG_08422 [Fusarium oxysporum NRRL 32931]	97.3	sp|Q9HDW4|YFW7_SCHPO	Uncharacterized protein PB2B4.07 OS=Schizosaccharomyces pombe (strain 972 / ATCC 24843) OX=284812 GN=SPAPB2B4.07 PE=1 SV=1	25.8
F23a001780.1	957	TVY66578.1	Coatomer subunit beta [Fusarium oxysporum f. sp. cubense]	99.9	sp|Q9UUF7|COPB_SCHPO	Coatomer subunit beta OS=Schizosaccharomyces pombe (strain 972 / ATCC 24843) OX=284812 GN=sec26 PE=3 SV=1	53.6
F23a001781.1	154	CVL01476.1	probable mago nashi protein [Fusarium mangiferae]	100	sp|B9ENE7|MGN_SALSA	Protein mago nashi homolog OS=Salmo salar OX=8030 GN=magoh PE=2 SV=1	68.9
F23a001782.1	376	TVY66580.1	Glucose-induced degradation protein 4-like protein [Fusarium oxysporum f. sp. cubense]	98.1	sp|Q9CPY6|GID4_MOUSE	Glucose-induced degradation protein 4 homolog OS=Mus musculus OX=10090 GN=Gid4 PE=1 SV=1	49.2
F23a001783.1	379	ENH62955.1	tRNA guanosine-2'-O-methyltransferase trm11 [Fusarium oxysporum f. sp. cubense race 1]	99.2	sp|O94636|TRM11_SCHPO	tRNA (guanine(10)-N2)-methyltransferase OS=Schizosaccharomyces pombe (strain 972 / ATCC 24843) OX=284812 GN=trm11 PE=3 SV=2	32.8
F23a001784.1	357	EXL96818.1	ribonuclease P/MRP protein subunit POP1 [Fusarium oxysporum f. sp. cubense tropical race 4 54006]	96.9	_	_	_
F23a001785.1	218	TVY66583.1	Ankyrin repeat-containing protein [Fusarium oxysporum f. sp. cubense]	95	sp|Q9UU77|YQMA_SCHPO	Ankyrin repeat-containing protein P1E11.10 OS=Schizosaccharomyces pombe (strain 972 / ATCC 24843) OX=284812 GN=SPCP1E11.10 PE=4 SV=1	30.2
F23a001786.1	796	EMT70990.1	tRNA ligase [Fusarium oxysporum f. sp. cubense race 4]	99.1	sp|P09880|TRNL_YEAST	tRNA ligase OS=Saccharomyces cerevisiae (strain ATCC 204508 / S288c) OX=559292 GN=TRL1 PE=1 SV=1	38.3
F23a001787.1	199	RKK73431.1	hypothetical protein BFJ69_g9276 [Fusarium oxysporum]	100	_	_	_
F23a001788.1	370	RKK84875.1	hypothetical protein BFJ71_g14368 [Fusarium oxysporum]	96.7	_	_	_
F23a001789.1	459	TVY66587.1	26S proteasome regulatory subunit 6A [Fusarium oxysporum f. sp. cubense]	100	sp|P33297|PRS6A_YEAST	26S proteasome regulatory subunit 6A OS=Saccharomyces cerevisiae (strain ATCC 204508 / S288c) OX=559292 GN=RPT5 PE=1 SV=3	75.8
F23a001790.1	548	TVY65774.1	Meiotic sister chromatid recombination protein 1 [Fusarium oxysporum f. sp. cubense]	99.1	sp|Q9Y7X6|ISH1_SCHPO	Stress response protein ish1 OS=Schizosaccharomyces pombe (strain 972 / ATCC 24843) OX=284812 GN=ish1 PE=1 SV=1	26.9
F23a001791.1	763	EXM22760.1	ribosome biogenesis protein ERB1 [Fusarium oxysporum f. sp. vasinfectum 25433]	99.2	sp|A6RRD4|ERB1_BOTFB	Ribosome biogenesis protein erb1 OS=Botryotinia fuckeliana (strain B05.10) OX=332648 GN=erb1 PE=3 SV=1	72.9
F23a001792.1	342	EXK39906.1	hypothetical protein FOMG_06989 [Fusarium oxysporum f. sp. melonis 26406]	95.3	sp|Q5ZJT1|HMCES_CHICK	Abasic site processing protein HMCES OS=Gallus gallus OX=9031 GN=HMCES PE=2 SV=1	30.7
F23a001793.1	1450	TVY65775.1	DNA-directed RNA polymerase III subunit RPC1 [Fusarium oxysporum f. sp. cubense]	99.9	sp|P04051|RPC1_YEAST	DNA-directed RNA polymerase III subunit RPC1 OS=Saccharomyces cerevisiae (strain ATCC 204508 / S288c) OX=559292 GN=RPO31 PE=1 SV=1	54.5
F23a001794.1	1014	TXC01600.1	hypothetical protein FocTR4_00008835 [Fusarium oxysporum f. sp. cubense]	96.9	sp|P87109|YDK2_SCHPO	Probable phospholipase C20G8.02, mitochondrial OS=Schizosaccharomyces pombe (strain 972 / ATCC 24843) OX=284812 GN=SPAC20G8.02 PE=3 SV=1	29.6
F23a001795.1	261	TVY65769.1	hypothetical protein Focb16_v010465 [Fusarium oxysporum f. sp. cubense]	99.2	_	_	_
F23a001796.1	648	CVK90062.1	probable fimbrin [Fusarium mangiferae]	100	sp|P32599|FIMB_YEAST	Fimbrin OS=Saccharomyces cerevisiae (strain ATCC 204508 / S288c) OX=559292 GN=SAC6 PE=1 SV=1	64.8
F23a001797.1	639	EXM01211.1	sterol O-acyltransferase [Fusarium oxysporum f. sp. cubense tropical race 4 54006]	97.4	sp|P84285|ARE2_CANAX	Sterol O-acyltransferase 2 OS=Candida albicans OX=5476 GN=ARE2 PE=1 SV=1	34
F23a001798.1	195	SCN79192.1	related to mRNA splicing factor [Fusarium fujikuroi]	100	sp|Q10193|SRP1_SCHPO	Pre-mRNA-splicing factor srp1 OS=Schizosaccharomyces pombe (strain 972 / ATCC 24843) OX=284812 GN=srp1 PE=1 SV=3	49.2
F23a001799.1	335	KLP20572.1	mitochondrial carrier protein [Fusarium fujikuroi]	99.4	sp|Q12251|YP011_YEAST	Uncharacterized mitochondrial carrier YPR011C OS=Saccharomyces cerevisiae (strain ATCC 204508 / S288c) OX=559292 GN=YPR011C PE=1 SV=1	47.4
F23a001800.1	184	SCO77501.1	probable ribosomal protein L18, cytosolic [Fusarium oxysporum]	100	sp|Q8TFH1|RL18B_SCHPO	60S ribosomal protein L18-B OS=Schizosaccharomyces pombe (strain 972 / ATCC 24843) OX=284812 GN=rpl1802 PE=1 SV=1	69.5
F23a001801.1	865	RKL16378.1	hypothetical protein BFJ70_g15048 [Fusarium oxysporum]	94.7	sp|P53123|MRM2_YEAST	rRNA methyltransferase 2, mitochondrial OS=Saccharomyces cerevisiae (strain ATCC 204508 / S288c) OX=559292 GN=MRM2 PE=1 SV=1	41.7
F23a001802.1	329	TXC00826.1	hypothetical protein FocTR4_00008826 [Fusarium oxysporum f. sp. cubense]	99.7	sp|Q7ZV50|MAGT1_DANRE	Magnesium transporter protein 1 OS=Danio rerio OX=7955 GN=magt1 PE=1 SV=1	30.2
F23a001803.1	316	TVY66492.1	Guanine nucleotide-binding protein subunit beta-like protein [Fusarium oxysporum f. sp. cubense]	100	sp|Q01369|GBLP_NEUCR	Guanine nucleotide-binding protein subunit beta-like protein OS=Neurospora crassa (strain ATCC 24698 / 74-OR23-1A / CBS 708.71 / DSM 1257 / FGSC 987) OX=367110 GN=cpc-2 PE=3 SV=1	94.6
F23a001804.1	305	RYC81668.1	hypothetical protein BFJ63_vAg15443 [Fusarium oxysporum f. sp. narcissi]	99	_	_	_
F23a001805.1	1070	EXM32261.1	hypothetical protein FOTG_02710 [Fusarium oxysporum f. sp. vasinfectum 25433]	93.4	_	_	_
F23a001806.1	518	TXC00830.1	hypothetical protein FocTR4_00008822 [Fusarium oxysporum f. sp. cubense]	99.6	sp|Q7S5N8|GLYM_NEUCR	Putative serine hydroxymethyltransferase, mitochondrial OS=Neurospora crassa (strain ATCC 24698 / 74-OR23-1A / CBS 708.71 / DSM 1257 / FGSC 987) OX=367110 GN=cbs-2 PE=3 SV=2	80.6
F23a001807.1	2891	RYC82355.1	eIF-2-alpha kinase activator GCN1 [Fusarium oxysporum f. sp. narcissi]	98.8	sp|Q10105|GCN1_SCHPO	eIF-2-alpha kinase activator gcn1 OS=Schizosaccharomyces pombe (strain 972 / ATCC 24843) OX=284812 GN=gcn1 PE=3 SV=1	36.6
F23a001808.1	1488	SCO77511.1	related to DNA/RNA helicase (DEAD/H box family II) [Fusarium oxysporum]	97.4	sp|O60114|YG65_SCHPO	Uncharacterized helicase C15C4.05 OS=Schizosaccharomyces pombe (strain 972 / ATCC 24843) OX=284812 GN=SPBC15C4.05 PE=3 SV=1	39.3
F23a001809.1	1075	TVY66969.1	putative RNA-binding protein [Fusarium oxysporum f. sp. cubense]	98.9	sp|Q9USY2|YOW4_SCHPO	Uncharacterized RNA-binding protein C1861.04c OS=Schizosaccharomyces pombe (strain 972 / ATCC 24843) OX=284812 GN=SPBC1861.04c PE=4 SV=1	31.1
F23a001810.1	231	PCD35496.1	hypothetical protein AU210_008065 [Fusarium oxysporum f. sp. radicis-cucumerinum]	85.6	_	_	_
F23a001811.1	333	TVY66967.1	54S ribosomal protein L22 [Fusarium oxysporum f. sp. cubense]	100	_	_	_
F23a001812.1	128	EWY91176.1	hypothetical protein FOYG_08384 [Fusarium oxysporum NRRL 32931]	100	_	_	_
F23a001813.1	260	ENH62753.1	hypothetical protein FOC1_g10012991 [Fusarium oxysporum f. sp. cubense race 1]	97.3	_	_	_
F23a001814.1	425	TXC01679.1	hypothetical protein FocTR4_00008813 [Fusarium oxysporum f. sp. cubense]	99.8	sp|Q91WM2|HDHD5_MOUSE	Haloacid dehalogenase-like hydrolase domain-containing 5 OS=Mus musculus OX=10090 GN=Hdhd5 PE=1 SV=1	28.4
F23a001815.1	272	CVK90106.1	related to short-chain alcohol dehydrogenase [Fusarium mangiferae]	99.6	sp|A3LZU7|RM1DH_PICST	L-rhamnose-1-dehydrogenase OS=Scheffersomyces stipitis (strain ATCC 58785 / CBS 6054 / NBRC 10063 / NRRL Y-11545) OX=322104 GN=DHG2 PE=1 SV=2	58.8
F23a001816.1	448	TVY66970.1	L-rhamnonate dehydratase [Fusarium oxysporum f. sp. cubense]	99.6	sp|Q12DF1|RHMD_POLSJ	L-rhamnonate dehydratase OS=Polaromonas sp. (strain JS666 / ATCC BAA-500) OX=296591 GN=rhmD PE=1 SV=1	48.7
F23a001817.1	822	TVY67276.1	putative transcriptional regulatory protein [Fusarium oxysporum f. sp. cubense]	99.5	sp|D2E9X1|DEP6_ALTBR	Depudecin biosynthesis cluster-specific transcription activator DEP6 OS=Alternaria brassicicola OX=29001 GN=DEP6 PE=3 SV=1	23.8
F23a001818.1	343	TXC00908.1	hypothetical protein FocTR4_00008808 [Fusarium oxysporum f. sp. cubense]	98	_	_	_
F23a001819.1	260	EXM01274.1	hypothetical protein FOIG_06962 [Fusarium oxysporum f. sp. cubense tropical race 4 54006]	96.9	_	_	_
F23a001820.1	682	CVL12970.1	uncharacterized protein FPRN_07894 [Fusarium proliferatum]	93.1	sp|Q9QZH4|AAKB2_RAT	5'-AMP-activated protein kinase subunit beta-2 OS=Rattus norvegicus OX=10116 GN=Prkab2 PE=1 SV=1	33
F23a001821.1	644	PNP74862.1	hypothetical protein FNYG_11778 [Fusarium nygamai]	98.2	sp|O94271|YORN_SCHPO	Uncharacterized RING finger protein P8B7.23 OS=Schizosaccharomyces pombe (strain 972 / ATCC 24843) OX=284812 GN=SPBP8B7.23 PE=4 SV=1	37.7
F23a001822.1	167	RKK96511.1	hypothetical protein BFJ71_g7791 [Fusarium oxysporum]	99.4	_	_	_
F23a001823.1	144	TVY66855.1	putative 5-hydroxyisourate hydrolase [Fusarium oxysporum f. sp. cubense]	99.3	sp|O74492|HIUH_SCHPO	Probable 5-hydroxyisourate hydrolase OS=Schizosaccharomyces pombe (strain 972 / ATCC 24843) OX=284812 GN=SPCC285.04 PE=3 SV=1	36.7
F23a001824.1	365	CVK92981.1	probable arsenite translocating ATPase (ASNA1) [Fusarium mangiferae]	100	sp|Q870U4|GET3_NEUCR	ATPase get3 OS=Neurospora crassa (strain ATCC 24698 / 74-OR23-1A / CBS 708.71 / DSM 1257 / FGSC 987) OX=367110 GN=get3 PE=3 SV=1	86.3
F23a001825.1	630	RKK75338.1	hypothetical protein BFJ69_g7769 [Fusarium oxysporum]	95.7	sp|O94264|YORF_SCHPO	Uncharacterized RING finger protein P8B7.15c OS=Schizosaccharomyces pombe (strain 972 / ATCC 24843) OX=284812 GN=SPBP8B7.15c PE=4 SV=1	43.3
F23a001826.1	476	EXM01287.1	cytosolic nonspecific dipeptidase [Fusarium oxysporum f. sp. cubense tropical race 4 54006]	100	sp|Q9P6I2|DUG1_SCHPO	Cys-Gly metallodipeptidase dug1 OS=Schizosaccharomyces pombe (strain 972 / ATCC 24843) OX=284812 GN=dug1 PE=2 SV=2	58.5
F23a001827.1	243	TXC00833.1	hypothetical protein FocTR4_00008799 [Fusarium oxysporum f. sp. cubense]	99.2	sp|Q5XID5|YPEL4_RAT	Protein yippee-like 4 OS=Rattus norvegicus OX=10116 GN=Ypel4 PE=1 SV=1	43.5
F23a001828.1	738	CVK92975.1	probable neutral trehalase (alpha,alpha-trehalose glucohydrolase) [Fusarium mangiferae]	100	sp|O42622|TREB_MAGO7	Neutral trehalase OS=Magnaporthe oryzae (strain 70-15 / ATCC MYA-4617 / FGSC 8958) OX=242507 GN=NTH1 PE=2 SV=2	75.7
F23a001829.1	80	EXL57225.1	hypothetical protein FOCG_04517 [Fusarium oxysporum f. sp. radicis-lycopersici 26381]	56.4	_	_	_
F23a001830.1	546	TVY67102.1	Isocitrate lyase [Fusarium oxysporum f. sp. cubense]	100	sp|Q4HYR2|ACEA_GIBZE	Isocitrate lyase OS=Gibberella zeae (strain PH-1 / ATCC MYA-4620 / FGSC 9075 / NRRL 31084) OX=229533 GN=ICL1 PE=1 SV=1	94.5
F23a001831.1	979	RBQ84011.1	hypothetical protein FVER53263_02612 [Fusarium verticillioides]	92.2	sp|P0DP15|SNF1_FUSVI	Sucrose non-fermenting protein kinase 1 OS=Fusarium virguliforme OX=232082 GN=SNF1 PE=3 SV=1	89.4
F23a001832.1	776	SCO77536.1	related to DNA directed DNA polymerase II chain B [Fusarium oxysporum]	99.7	sp|P24482|DPB2_YEAST	DNA polymerase epsilon subunit B OS=Saccharomyces cerevisiae (strain ATCC 204508 / S288c) OX=559292 GN=DPB2 PE=1 SV=3	31.2
F23a001833.1	1058	EXK39794.1	hypothetical protein FOMG_06944 [Fusarium oxysporum f. sp. melonis 26406]	99.3	_	_	_
F23a001834.1	447	RBR09454.1	hypothetical protein FIESC28_09904 [Fusarium coffeatum]	71.9	sp|Q12486|YOR31_YEAST	Uncharacterized hydrolase YOR131C OS=Saccharomyces cerevisiae (strain ATCC 204508 / S288c) OX=559292 GN=YOR131C PE=1 SV=1	47.5
F23a001835.1	516	TXC01626.1	hypothetical protein FocTR4_00008788 [Fusarium oxysporum f. sp. cubense]	99.8	sp|Q99078|FUZ7_USTMA	Dual specificity protein kinase FUZ7 OS=Ustilago maydis (strain 521 / FGSC 9021) OX=237631 GN=FUZ7 PE=3 SV=2	50.1
F23a001836.1	1406	TVY67099.1	Transcription elongation factor SPT6 [Fusarium oxysporum f. sp. cubense]	99.6	sp|Q4HYQ4|SPT6_GIBZE	Transcription elongation factor SPT6 OS=Gibberella zeae (strain PH-1 / ATCC MYA-4620 / FGSC 9075 / NRRL 31084) OX=229533 GN=SPT6 PE=3 SV=1	94.7
F23a001837.1	182	RKK75374.1	hypothetical protein BFJ69_g7804 [Fusarium oxysporum]	97.3	_	_	_
F23a001838.1	200	EXK91277.1	hypothetical protein FOQG_06704 [Fusarium oxysporum f. sp. raphani 54005]	91.5	_	_	_
F23a001839.1	398	EXM01310.1	cAMP-dependent protein kinase regulatory subunit [Fusarium oxysporum f. sp. cubense tropical race 4 54006]	99.2	sp|Q9C1C2|KAPR_COLOR	cAMP-dependent protein kinase regulatory subunit OS=Colletotrichum orbiculare (strain 104-T / ATCC 96160 / CBS 514.97 / LARS 414 / MAFF 240422) OX=1213857 GN=PKAR PE=3 SV=1	75.1
F23a001840.1	448	SCO77545.1	related to transcriptional coactivator HFI1 [Fusarium oxysporum]	99.3	_	_	_
F23a001841.1	879	TXC01620.1	hypothetical protein FocTR4_00008782 [Fusarium oxysporum f. sp. cubense]	99.9	sp|Q9USQ2|ALP6_SCHPO	Spindle pole body component alp6 OS=Schizosaccharomyces pombe (strain 972 / ATCC 24843) OX=284812 GN=alp6 PE=1 SV=2	35.8
F23a001842.1	116	RBR22651.1	hypothetical protein FVER53590_02626 [Fusarium verticillioides]	75.5	_	_	_
F23a001843.1	479	EXL57180.1	hypothetical protein FOCG_04498 [Fusarium oxysporum f. sp. radicis-lycopersici 26381]	96.7	_	_	_
F23a001843.2	129	RKL28455.1	hypothetical protein BFJ70_g11144 [Fusarium oxysporum]	99.2	_	_	_
F23a001844.1	541	TXC00678.1	hypothetical protein FocTR4_00008779 [Fusarium oxysporum f. sp. cubense]	98.9	sp|P37498|YYBF_BACSU	Uncharacterized MFS-type transporter YybF OS=Bacillus subtilis (strain 168) OX=224308 GN=yybF PE=3 SV=1	25.1
F23a001845.1	757	RYC87897.1	hypothetical protein BFJ63_vAg9317 [Fusarium oxysporum f. sp. narcissi]	100	_	_	_
F23a001846.1	341	RYC87894.1	hypothetical protein BFJ63_vAg9314 [Fusarium oxysporum f. sp. narcissi]	98.8	_	_	_
F23a001847.1	223	EXA45305.1	hypothetical protein FOVG_06403 [Fusarium oxysporum f. sp. pisi HDV247]	79.1	_	_	_
F23a001848.1	1822	EWZ37703.1	phospholipase D [Fusarium oxysporum Fo47]	98.6	sp|Q09706|PLD1_SCHPO	Phospholipase D1 OS=Schizosaccharomyces pombe (strain 972 / ATCC 24843) OX=284812 GN=pld1 PE=1 SV=1	40.2
F23a001849.1	246	EGU80283.1	hypothetical protein FOXB_09210 [Fusarium oxysporum Fo5176]	97.2	sp|P41735|COQ7_YEAST	5-demethoxyubiquinone hydroxylase, mitochondrial OS=Saccharomyces cerevisiae (strain ATCC 204508 / S288c) OX=559292 GN=CAT5 PE=1 SV=2	46.4
F23a001850.1	596	TXC00671.1	hypothetical protein FocTR4_00008772 [Fusarium oxysporum f. sp. cubense]	91	_	_	_
F23a001851.1	356	PCD35454.1	hypothetical protein AU210_008024 [Fusarium oxysporum f. sp. radicis-cucumerinum]	97.2	_	_	_
F23a001852.1	890	RKL05656.1	Transcriptional activator protein acu-15 [Fusarium oxysporum]	98.7	sp|P87000|ACU15_NEUCR	Transcriptional activator protein acu-15 OS=Neurospora crassa (strain ATCC 24698 / 74-OR23-1A / CBS 708.71 / DSM 1257 / FGSC 987) OX=367110 GN=acu-15 PE=1 SV=2	59.9
F23a001853.1	520	EXM01353.1	hypothetical protein FOIG_07000 [Fusarium oxysporum f. sp. cubense tropical race 4 54006]	98.1	_	_	_
F23a001854.1	390	CVK92926.1	probable GTP-binding protein [Fusarium mangiferae]	99	sp|P42942|YG4I_YEAST	Uncharacterized GTP-binding protein YGR210C OS=Saccharomyces cerevisiae (strain ATCC 204508 / S288c) OX=559292 GN=YGR210C PE=1 SV=1	57.8
F23a001855.1	659	TXC01426.1	hypothetical protein FocTR4_00008767 [Fusarium oxysporum f. sp. cubense]	95.3	_	_	_
F23a001856.1	272	RYC87880.1	hypothetical protein BFJ63_vAg9300 [Fusarium oxysporum f. sp. narcissi]	98.5	_	_	_
F23a001857.1	620	TVY67153.1	Mitochondrial import receptor subunit tom70 [Fusarium oxysporum f. sp. cubense]	100	sp|P23231|TOM70_NEUCR	Mitochondrial import receptor subunit tom70 OS=Neurospora crassa (strain ATCC 24698 / 74-OR23-1A / CBS 708.71 / DSM 1257 / FGSC 987) OX=367110 GN=tom70 PE=2 SV=3	69.1
F23a001858.1	319	PNP79617.1	hypothetical protein FNYG_06963 [Fusarium nygamai]	99.7	sp|Q9USH7|PSY1_SCHPO	Syntaxin-like protein psy1 OS=Schizosaccharomyces pombe (strain 972 / ATCC 24843) OX=284812 GN=psy1 PE=3 SV=1	33.9
F23a001859.1	298	CVK92918.1	probable IMP4 protein [Fusarium mangiferae]	100	sp|Q755T8|IMP4_ASHGO	U3 small nucleolar ribonucleoprotein protein IMP4 OS=Ashbya gossypii (strain ATCC 10895 / CBS 109.51 / FGSC 9923 / NRRL Y-1056) OX=284811 GN=IMP4 PE=3 SV=2	58.7
F23a001860.1	1083	TVY66364.1	Regulator of nonsense transcripts 1-like protein [Fusarium oxysporum f. sp. cubense]	99.8	sp|Q9HEH1|RENT1_NEUCR	Regulator of nonsense transcripts 1 homolog OS=Neurospora crassa (strain ATCC 24698 / 74-OR23-1A / CBS 708.71 / DSM 1257 / FGSC 987) OX=367110 GN=2E4.130 PE=3 SV=1	77.4
F23a001861.1	586	EXM01368.1	hypothetical protein FOIG_07008 [Fusarium oxysporum f. sp. cubense tropical race 4 54006]	98.8	sp|Q2ULB2|MNS1B_ASPOR	Mannosyl-oligosaccharide alpha-1,2-mannosidase 1B OS=Aspergillus oryzae (strain ATCC 42149 / RIB 40) OX=510516 GN=mns1B PE=1 SV=1	32.4
F23a001862.1	306	KNB02763.1	hypothetical protein FOXG_05492 [Fusarium oxysporum f. sp. lycopersici 4287]	99	sp|Q6VAY5|DNAJ_PSEST	Chaperone protein DnaJ OS=Pseudomonas stutzeri OX=316 GN=dnaJ PE=3 SV=1	44.1
F23a001863.1	352	QGI95551.1	hypothetical protein CEK26_008620 [Fusarium fujikuroi]	98.6	sp|P07144|VDAC_NEUCR	Mitochondrial outer membrane protein porin OS=Neurospora crassa (strain ATCC 24698 / 74-OR23-1A / CBS 708.71 / DSM 1257 / FGSC 987) OX=367110 GN=B7H23.070 PE=2 SV=1	65.8
F23a001864.1	579	TVY66196.1	putative asparagine synthetase [Fusarium oxysporum f. sp. cubense]	99.8	sp|P78753|ASNS_SCHPO	Probable asparagine synthetase [glutamine-hydrolyzing] OS=Schizosaccharomyces pombe (strain 972 / ATCC 24843) OX=284812 GN=asn1 PE=1 SV=3	66.5
F23a001865.1	157	CVK92907.1	probable ubiquitin--protein ligase hus5 [Fusarium mangiferae]	100	sp|P40984|UBC9_SCHPO	SUMO-conjugating enzyme ubc9 OS=Schizosaccharomyces pombe (strain 972 / ATCC 24843) OX=284812 GN=hus5 PE=1 SV=1	75.8
F23a001866.1	445	KNB02754.1	hypothetical protein FOXG_05488 [Fusarium oxysporum f. sp. lycopersici 4287]	96	sp|Q60415|PEX19_CRIGR	Peroxisomal biogenesis factor 19 OS=Cricetulus griseus OX=10029 GN=PEX19 PE=1 SV=1	27.7
F23a001867.1	222	RKK57583.1	hypothetical protein BFJ67_g3339 [Fusarium oxysporum f. sp. cepae]	97.3	_	_	_
F23a001868.1	597	RYC87871.1	ABC1 family protein MCP2 [Fusarium oxysporum f. sp. narcissi]	99.2	sp|O60111|MCP2L_SCHPO	ABC1 family protein MCP2 homolog OS=Schizosaccharomyces pombe (strain 972 / ATCC 24843) OX=284812 GN=SPBC15C4.02 PE=3 SV=2	44.5
F23a001869.1	1290	EXM32429.1	hypothetical protein FOTG_02784 [Fusarium oxysporum f. sp. vasinfectum 25433]	93.8	sp|Q9P7T4|MRC1_SCHPO	Mediator of replication checkpoint protein 1 OS=Schizosaccharomyces pombe (strain 972 / ATCC 24843) OX=284812 GN=mrc1 PE=1 SV=1	35.1
F23a001870.1	541	TVY66983.1	Inositol-3-phosphate synthase [Fusarium oxysporum f. sp. cubense]	99.6	sp|Q54N49|INO1_DICDI	Inositol-3-phosphate synthase OS=Dictyostelium discoideum OX=44689 GN=ino1 PE=3 SV=1	59.2
F23a001871.1	77	OBS28932.1	hypothetical protein FPOA_02867 [Fusarium poae]	97.1	_	_	_
F23a001872.1	692	RKK38580.1	hypothetical protein BFJ66_g12422 [Fusarium oxysporum f. sp. cepae]	94.7	sp|P20271|HM14_CAEEL	Homeobox protein ceh-14 OS=Caenorhabditis elegans OX=6239 GN=ceh-14 PE=1 SV=3	33
F23a001873.1	802	TXC00720.1	hypothetical protein FocTR4_00008751 [Fusarium oxysporum f. sp. cubense]	100	_	_	_
F23a001874.1	354	EXM32435.1	hypothetical protein FOTG_02788 [Fusarium oxysporum f. sp. vasinfectum 25433]	94.6	_	_	_
F23a001875.1	938	EXL57097.1	hypothetical protein FOCG_04464 [Fusarium oxysporum f. sp. radicis-lycopersici 26381]	91.3	_	_	_
F23a001876.1	224	EXM32444.1	hypothetical protein FOTG_02791 [Fusarium oxysporum f. sp. vasinfectum 25433]	97.8	_	_	_
F23a001877.1	533	RKK68128.1	hypothetical protein BFJ69_g13878 [Fusarium oxysporum]	100	_	_	_
F23a001878.1	463	TVY67036.1	Uncharacterized protein Focb16_v010549 [Fusarium oxysporum f. sp. cubense]	97	_	_	_
F23a001879.1	115	_	_	_	_	_	_
F23a001880.1	412	RKK68127.1	hypothetical protein BFJ69_g13877 [Fusarium oxysporum]	98.5	sp|O67500|Y1546_AQUAE	Uncharacterized phosphosugar isomerase aq_1546 OS=Aquifex aeolicus (strain VF5) OX=224324 GN=aq_1546 PE=3 SV=1	35.9
F23a001881.1	748	EXM32457.1	hypothetical protein FOTG_02796 [Fusarium oxysporum f. sp. vasinfectum 25433]	95.3	_	_	_
F23a001882.1	306	SCO77585.1	uncharacterized protein FRV6_01797 [Fusarium oxysporum]	100	_	_	_
F23a001883.1	156	TVY67197.1	hypothetical protein Focb16_v010553 [Fusarium oxysporum f. sp. cubense]	100	_	_	_
F23a001884.1	129	CVK92877.1	probable negative regulator of cdc42 [Fusarium mangiferae]	99.2	sp|P40046|VTC1_YEAST	Vacuolar transporter chaperone 1 OS=Saccharomyces cerevisiae (strain ATCC 204508 / S288c) OX=559292 GN=VTC1 PE=1 SV=3	70.6
F23a001885.1	210	TVY67190.1	hypothetical protein Focb16_v010555 [Fusarium oxysporum f. sp. cubense]	98.6	_	_	_
F23a001886.1	566	RKK83311.1	hypothetical protein BFJ71_g14975 [Fusarium oxysporum]	98.9	_	_	_
F23a001887.1	170	TVY66203.1	hypothetical protein Focb16_v010557 [Fusarium oxysporum f. sp. cubense]	100	_	_	_
F23a001888.1	610	RKL03415.1	putative WD repeat-containing protein C9G1.05 [Fusarium oxysporum]	99	sp|P90587|WD66_PHYPO	66 kDa stress protein OS=Physarum polycephalum OX=5791 PE=2 SV=1	39.2
F23a001889.1	208	SCO77592.1	uncharacterized protein FRV6_01804 [Fusarium oxysporum]	99	sp|Q4WQN1|ALG13_ASPFU	UDP-N-acetylglucosamine transferase subunit alg13 OS=Neosartorya fumigata (strain ATCC MYA-4609 / Af293 / CBS 101355 / FGSC A1100) OX=330879 GN=alg13 PE=3 SV=2	36.9
F23a001890.1	375	RKL03384.1	hypothetical protein BFJ68_g11509 [Fusarium oxysporum]	99.5	sp|Q09705|RT24_SCHPO	37S ribosomal protein S24, mitochondrial OS=Schizosaccharomyces pombe (strain 972 / ATCC 24843) OX=284812 GN=rsm24 PE=3 SV=1	32.3
F23a001891.1	190	KNB02706.1	hypothetical protein FOXG_05464 [Fusarium oxysporum f. sp. lycopersici 4287]	97.9	_	_	_
F23a001892.1	515	RKK72979.1	Beta-apo-4'-carotenal oxygenase [Fusarium oxysporum]	99.6	sp|F6IBC7|CARD_GIBF5	Beta-apo-4'-carotenal oxygenase OS=Gibberella fujikuroi (strain CBS 195.34 / IMI 58289 / NRRL A-6831) OX=1279085 GN=carD PE=1 SV=2	98.8
F23a001893.1	331	TXC01303.1	hypothetical protein FocTR4_00008729 [Fusarium oxysporum f. sp. cubense]	99.7	sp|Q09704|RRP4_SCHPO	Exosome complex component rrp4 OS=Schizosaccharomyces pombe (strain 972 / ATCC 24843) OX=284812 GN=rrp4 PE=3 SV=1	49.6
F23a001894.1	95	TVY67049.1	Uncharacterized protein Focb16_v010564 [Fusarium oxysporum f. sp. cubense]	100	_	_	_
F23a001895.1	539	RKK72984.1	hypothetical protein BFJ69_g9691 [Fusarium oxysporum]	100	sp|P53678|AP3M2_RAT	AP-3 complex subunit mu-2 OS=Rattus norvegicus OX=10116 GN=Ap3m2 PE=2 SV=1	29.2
F23a001896.1	422	TXC01306.1	hypothetical protein FocTR4_00008726 [Fusarium oxysporum f. sp. cubense]	99.5	sp|Q6GHK5|FABD_STAAR	Malonyl CoA-acyl carrier protein transacylase OS=Staphylococcus aureus (strain MRSA252) OX=282458 GN=fabD PE=3 SV=1	27.6
F23a001897.1	188	EXM32477.1	hypothetical protein FOTG_02812 [Fusarium oxysporum f. sp. vasinfectum 25433]	100	_	_	_
F23a001898.1	637	RKK72981.1	hypothetical protein BFJ69_g9688 [Fusarium oxysporum]	98.4	sp|Q3V384|AFG1L_MOUSE	AFG1-like ATPase OS=Mus musculus OX=10090 GN=Afg1l PE=1 SV=1	28.5
F23a001898.2	361	TXC01308.1	hypothetical protein FocTR4_00008724 [Fusarium oxysporum f. sp. cubense]	98.5	sp|Q3V384|AFG1L_MOUSE	AFG1-like ATPase OS=Mus musculus OX=10090 GN=Afg1l PE=1 SV=1	33.2
F23a001899.1	1379	TXC01309.1	hypothetical protein FocTR4_00008723 [Fusarium oxysporum f. sp. cubense]	98.8	sp|G0S9A7|NU133_CHATD	Nucleoporin NUP133 OS=Chaetomium thermophilum (strain DSM 1495 / CBS 144.50 / IMI 039719) OX=759272 GN=NUP133 PE=3 SV=1	45.8
F23a001900.1	316	RYC86463.1	hypothetical protein BFJ63_vAg10743 [Fusarium oxysporum f. sp. narcissi]	100	sp|P56329|IF2B_SCHPO	Probable eukaryotic translation initiation factor 2 subunit beta OS=Schizosaccharomyces pombe (strain 972 / ATCC 24843) OX=284812 GN=tif212 PE=1 SV=2	56.2
F23a001901.1	110	CZR43012.1	uncharacterized protein FPRO_08072 [Fusarium proliferatum ET1]	100	_	_	_
F23a001902.1	177	TVY66244.1	Non-classical export protein 2 [Fusarium oxysporum f. sp. cubense]	99.4	_	_	_
F23a001903.1	74	_	_	_	_	_	_
F23a001904.1	148	RKK80560.1	hypothetical protein BFJ71_g15904 [Fusarium oxysporum]	98	_	_	_
F23a001905.1	261	TVY66242.1	Uncharacterized protein Focb16_v010574 [Fusarium oxysporum f. sp. cubense]	99.2	sp|Q9URV4|YBL7_SCHPO	Uncharacterized protein C106.07c OS=Schizosaccharomyces pombe (strain 972 / ATCC 24843) OX=284812 GN=SPBC106.07c PE=4 SV=1	34.7
F23a001906.1	585	ENH62659.1	hypothetical protein FOC1_g10012896 [Fusarium oxysporum f. sp. cubense race 1]	92.1	_	_	_
F23a001907.1	114	RYC86437.1	hypothetical protein BFJ63_vAg10717 [Fusarium oxysporum f. sp. narcissi]	100	_	_	_
F23a001908.1	276	EXL57041.1	hypothetical protein FOCG_04427 [Fusarium oxysporum f. sp. radicis-lycopersici 26381]	97.5	sp|Q05918|IPHP_NOSCO	Tyrosine-protein phosphatase OS=Nostoc commune OX=1178 GN=iphP PE=1 SV=1	25.8
F23a001909.1	595	TXC00606.1	hypothetical protein FocTR4_00008711 [Fusarium oxysporum f. sp. cubense]	98.3	_	_	_
F23a001910.1	520	RKL28480.1	hypothetical protein BFJ70_g11169 [Fusarium oxysporum]	98.7	sp|L0MXJ3|FC9_PHOAM	O-acetyltransferase PaAT-1 OS=Phomopsis amygdali OX=1214568 GN=PaAT-1 PE=1 SV=1	29.9
F23a001911.1	386	CVL11397.1	probable porphobilinogen synthase [Fusarium proliferatum]	100	sp|O42768|HEM2_CANGA	Delta-aminolevulinic acid dehydratase OS=Candida glabrata (strain ATCC 2001 / CBS 138 / JCM 3761 / NBRC 0622 / NRRL Y-65) OX=284593 GN=HEM2 PE=3 SV=1	65.2
F23a001912.1	129	TVY66754.1	hypothetical protein Focb16_v010583 [Fusarium oxysporum f. sp. cubense]	80.5	_	_	_
F23a001913.1	240	EXM32504.1	hypothetical protein FOTG_02832 [Fusarium oxysporum f. sp. vasinfectum 25433]	98.3	_	_	_
F23a001914.1	227	SCO77620.1	related to mitochondrial ribosomal protein YmL8 [Fusarium oxysporum]	96.9	sp|O94345|RM08_SCHPO	54S ribosomal protein L8, mitochondrial OS=Schizosaccharomyces pombe (strain 972 / ATCC 24843) OX=284812 GN=mrpl8 PE=3 SV=1	50
F23a001915.1	719	ENH62647.1	U3 small nucleolar RNA-associated protein 25 [Fusarium oxysporum f. sp. cubense race 1]	96.9	sp|C7YRJ1|UTP25_NECH7	U3 small nucleolar RNA-associated protein 25 OS=Nectria haematococca (strain 77-13-4 / ATCC MYA-4622 / FGSC 9596 / MPVI) OX=660122 GN=UTP25 PE=3 SV=1	86.4
F23a001916.1	358	TVY66326.1	Eukaryotic translation initiation factor 3 subunit F [Fusarium oxysporum f. sp. cubense]	100	sp|A4R0E5|EIF3F_MAGO7	Eukaryotic translation initiation factor 3 subunit F OS=Magnaporthe oryzae (strain 70-15 / ATCC MYA-4617 / FGSC 8958) OX=242507 GN=MGG_10653 PE=3 SV=1	74.4
F23a001917.1	780	RKK78753.1	hypothetical protein BFJ71_g16414 [Fusarium oxysporum]	96.5	sp|Q9Y2K5|R3HD2_HUMAN	R3H domain-containing protein 2 OS=Homo sapiens OX=9606 GN=R3HDM2 PE=1 SV=3	33.8
F23a001918.1	73	RKK72971.1	hypothetical protein BFJ69_g9678 [Fusarium oxysporum]	74.2	sp|Q8HXY5|PUR8_MACFA	Adenylosuccinate lyase OS=Macaca fascicularis OX=9541 GN=ADSL PE=2 SV=1	47.3
F23a001919.1	135	EMT63653.1	hypothetical protein FOC4_g10013896 [Fusarium oxysporum f. sp. cubense race 4]	94.8	_	_	_
F23a001920.1	208	EMT63652.1	Cell cycle control protein cwf18 [Fusarium oxysporum f. sp. cubense race 4]	99.5	sp|Q9UU80|CWF18_SCHPO	Pre-mRNA-splicing factor cwf18 OS=Schizosaccharomyces pombe (strain 972 / ATCC 24843) OX=284812 GN=cwf18 PE=1 SV=1	31.2
F23a001921.1	805	EXM32514.1	hypothetical protein FOTG_02841 [Fusarium oxysporum f. sp. vasinfectum 25433]	94.9	_	_	_
F23a001922.1	666	EXM01471.1	hypothetical protein FOIG_07074 [Fusarium oxysporum f. sp. cubense tropical race 4 54006]	96.4	sp|A0A0E4AZF8|FSA6_FUSSF	Fusarisetin A cluster transcription factor fsa6 OS=Fusarium sp. (strain FN080326) OX=1608308 GN=fsa6 PE=4 SV=1	28.8
F23a001923.1	649	EXK39614.1	hypothetical protein FOMG_06845 [Fusarium oxysporum f. sp. melonis 26406]	99.5	sp|P37515|MAA_BACSU	Probable maltose O-acetyltransferase OS=Bacillus subtilis (strain 168) OX=224308 GN=maa PE=3 SV=1	36.7
F23a001924.1	626	EXM32520.1	SWR1-complex protein 4 [Fusarium oxysporum f. sp. vasinfectum 25433]	98.2	sp|Q4HY90|SWC4_GIBZE	SWR1-complex protein 4 OS=Gibberella zeae (strain PH-1 / ATCC MYA-4620 / FGSC 9075 / NRRL 31084) OX=229533 GN=SWC4 PE=3 SV=2	85.8
F23a001925.1	219	QGI95490.1	hypothetical protein CEK26_008559 [Fusarium fujikuroi]	99.5	sp|O14324|YB79_SCHPO	Uncharacterized membrane protein C16E9.09c OS=Schizosaccharomyces pombe (strain 972 / ATCC 24843) OX=284812 GN=SPBC16E9.09c PE=3 SV=1	39.3
F23a001926.1	564	TVY66106.1	Casein kinase I-like protein 1 [Fusarium oxysporum f. sp. cubense]	99.8	sp|P40234|CKI2_SCHPO	Casein kinase I homolog 2 OS=Schizosaccharomyces pombe (strain 972 / ATCC 24843) OX=284812 GN=cki2 PE=1 SV=2	76.4
F23a001927.1	346	TVY66109.1	putative voltage-gated potassium channel subunit beta [Fusarium oxysporum f. sp. cubense]	100	sp|Q40648|KCAB_ORYSJ	Probable voltage-gated potassium channel subunit beta OS=Oryza sativa subsp. japonica OX=39947 GN=KOB1 PE=1 SV=2	52.3
F23a001928.1	354	RKK72962.1	hypothetical protein BFJ69_g9669 [Fusarium oxysporum]	98.3	sp|Q01284|2NPD_NEUCR	Nitronate monooxygenase OS=Neurospora crassa (strain ATCC 24698 / 74-OR23-1A / CBS 708.71 / DSM 1257 / FGSC 987) OX=367110 GN=ncd-2 PE=1 SV=1	46.3
F23a001929.1	126	CVK92803.1	probable peroxisomal protein POX18 [Fusarium mangiferae]	100	sp|P80547|SCP2_YARLI	Fatty acid-binding protein OS=Yarrowia lipolytica (strain CLIB 122 / E 150) OX=284591 GN=SCP2 PE=1 SV=4	49.6
F23a001930.1	342	EWY90930.1	hypothetical protein FOYG_08254 [Fusarium oxysporum NRRL 32931]	98.8	_	_	_
F23a001931.1	197	RYC86440.1	hypothetical protein BFJ63_vAg10720 [Fusarium oxysporum f. sp. narcissi]	91.2	sp|P36088|FRMSR_YEAST	Free methionine-R-sulfoxide reductase OS=Saccharomyces cerevisiae (strain ATCC 204508 / S288c) OX=559292 GN=YKL069W PE=1 SV=1	53.4
F23a001932.1	941	TVY66156.1	Ingression protein fic1 [Fusarium oxysporum f. sp. cubense]	98.7	_	_	_
F23a001933.1	324	TVY66158.1	U3 small nucleolar RNA-associated protein 15 [Fusarium oxysporum f. sp. cubense]	99.7	sp|O94365|UTP15_SCHPO	U3 small nucleolar RNA-associated protein 15 OS=Schizosaccharomyces pombe (strain 972 / ATCC 24843) OX=284812 GN=utp15 PE=3 SV=1	34.3
F23a001933.2	528	PNP79689.1	hypothetical protein FNYG_07035 [Fusarium nygamai]	99.8	sp|O94365|UTP15_SCHPO	U3 small nucleolar RNA-associated protein 15 OS=Schizosaccharomyces pombe (strain 972 / ATCC 24843) OX=284812 GN=utp15 PE=3 SV=1	36.1
F23a001934.1	146	_	_	_	_	_	_
F23a001935.1	203	SCO77645.1	uncharacterized protein FRV6_01857 [Fusarium oxysporum]	75.4	_	_	_
F23a001936.1	373	TXC01728.1	hypothetical protein FocTR4_00008669 [Fusarium oxysporum f. sp. cubense]	92.9	_	_	_
F23a001937.1	169	QGI64590.1	hypothetical protein CEK27_008561 [Fusarium fujikuroi]	100	_	_	_
F23a001938.1	255	RYC86461.1	Autophagy protein 5 [Fusarium oxysporum f. sp. narcissi]	98.8	sp|I1S039|ATG5_GIBZE	Autophagy-related protein 5 OS=Gibberella zeae (strain PH-1 / ATCC MYA-4620 / FGSC 9075 / NRRL 31084) OX=229533 GN=ATG5 PE=3 SV=1	89.4
F23a001939.1	480	RBR01442.1	hypothetical protein FVER53590_02720 [Fusarium verticillioides]	96.5	sp|Q5BIM8|ERCC8_BOVIN	DNA excision repair protein ERCC-8 OS=Bos taurus OX=9913 GN=ERCC8 PE=2 SV=1	36.2
F23a001940.1	228	EWY90912.1	hypothetical protein FOYG_08236 [Fusarium oxysporum NRRL 32931]	95.2	_	_	_
F23a001941.1	74	PCD35357.1	hypothetical protein AU210_007931 [Fusarium oxysporum f. sp. radicis-cucumerinum]	97.8	_	_	_
F23a001942.1	1152	SCN78656.1	uncharacterized protein FFC1_03007 [Fusarium fujikuroi]	99.7	_	_	_
F23a001943.1	149	RGP77383.1	dead deah box helicase [Fusarium longipes]	39.1	_	_	_
F23a001944.1	117	SCV57570.1	related to SKI2-antiviral protein and putative helicase [Fusarium fujikuroi]	73	sp|Q9P7T8|YIW2_SCHPO	Uncharacterized helicase C694.02 OS=Schizosaccharomyces pombe (strain 972 / ATCC 24843) OX=284812 GN=SPAC694.02 PE=3 SV=1	53.8
F23a001945.1	378	TXC00800.1	hypothetical protein FocTR4_00008656 [Fusarium oxysporum f. sp. cubense]	95.5	sp|Q5B024|PLYF_EMENI	Probable pectate lyase F OS=Emericella nidulans (strain FGSC A4 / ATCC 38163 / CBS 112.46 / NRRL 194 / M139) OX=227321 GN=plyF PE=3 SV=2	58.4
F23a001946.1	441	TVY67156.1	putative choline-phosphate cytidylyltransferase [Fusarium oxysporum f. sp. cubense]	99	sp|O74975|PCY1_SCHPO	Probable choline-phosphate cytidylyltransferase OS=Schizosaccharomyces pombe (strain 972 / ATCC 24843) OX=284812 GN=SPCC1827.02c PE=1 SV=3	52.4
[truncated: 12,700 more rows]

## Sheet: Table S3
Table S3. Summary of non-coding RNA in FCN23 genome.
	Type	Number	Length	% in Genome
	tRNA	303	26347	0.057
	rRNA	88	86457	0.18
	snRNA	22	3434	0.007
	Other	3	541	0.001

## Sheet: Table S4
Table S4. Primers used for the verification of genome assembly results.
Name of primers	Sequence (5' to 3')
F23a004339.1-F	TTGGCTGAGGCAGTTTGT
F23a004339.1-R	TATCCAGGTCCAGGGTTC
F23a013161.1-F	CCTTCATCGGCACAATCT
F23a013161.1-R	GCCAAAGTTACGCTCAAAA
F23a013131.1-F	ACCAACGCCCGTGATGCTC
F23a013131.1-R	GCTCCTCCGTGGTTTCCCT
F23a014275.2-F	TCCAGGCGATACTTGATT
F23a014275.2-R	CGTCTGAGTTGGTCCATTAG
F23a012984.1-F	CAACCTGGATTCAGCACA
F23a012984.1-R	ACATATCTCGAAGACTTACGC
F23a012997.2-F	TGGGACTACATCTTCATTCG
F23a012997.2-R	TGGACGGTGCCAGTAAGT
KNB20228-F	GTTCGGAATGCTCCTGTCG
KNB20228-R	GGTGGTTTGGGCTTGGTT
KNB20229-F	CTATGCTTCGGGTATTTGGA
KNB20229-R	ATGTTACCGTGCTCCTCGT
KNB20239-F	ACAGGACTACGCCTACTTCA
KNB20239-R	TCCAGAACCCTTTGATGC
KNB20257-F	TACGCCAACTCCAAAGGG
KNB20257-R	ACCGCAAGTACATTGACGATTA
KNB20258-F	GAAGGCAGGGAGGCTGAA
KNB20258-R	ACCGCAAGTACATTGACGATTA
KNB20265-F	AACCGTCAACAAGACTACCAC
KNB20265-R	GAGACCTCCATTTCCCAGTA

## Sheet: Table S5
Table S5. Annotation of specific gene clusters between FCN23 and the reference F. oxysporum f. sp. lycopersici genome.
Cluster name	Protein Count	Swiss-Prot Hit	GO Annotation	Protein list
cluster966	4	N/A	N/A	Fon23|F23a010145.2;Fon23|F23a010145.1;Fon23|F23a010691.1;Fon23|F23a010692.1
cluster1794	3	Q96JX3	GO:0008654; P:phospholipid biosynthetic process; IEA:UniProtKB-KW	Fon23|F23a012983.2;Fon23|F23a003382.1;Fon23|F23a012983.1
cluster1796	3	N/A	N/A	Fon23|F23a001110.2;Fon23|F23a001110.1;Fon23|F23a005404.1
cluster1803	3	N/A	N/A	Fon23|F23a010989.1;Fon23|F23a010989.2;Fon23|F23a010989.3
cluster1806	3	Q9US40	GO:0003333; P:amino acid transmembrane transport; ISM:PomBase	Fon23|F23a005268.1;Fon23|F23a010173.1;Fon23|F23a005267.1
cluster1825	3	N/A	N/A	Fon23|F23a009847.3;Fon23|F23a009847.1;Fon23|F23a009847.2
cluster1827	3	N/A	N/A	Fon23|F23a010682.1;Fon23|F23a010148.1;Fon23|F23a010683.1
cluster1828	3	N/A	N/A	Fon23|F23a013115.1;Fon23|F23a009395.1;Fon23|F23a013114.1
cluster1829	3	N/A	N/A	Fon23|F23a002299.1;Fon23|F23a014275.1;Fon23|F23a014275.2
cluster1835	3	N/A	N/A	Fon23|F23a010629.3;Fon23|F23a010629.1;Fon23|F23a010629.2
cluster1853	3	G3Y415	GO:0006351; P:transcription, DNA-templated; IEA:InterPro	Fon23|F23a000017.3;Fon23|F23a000017.1;Fon23|F23a000017.2
cluster1856	3	N/A	N/A	Fon23|F23a001250.1;Fon23|F23a007862.1;Fon23|F23a012943.1
cluster1860	3	N/A	N/A	Fon23|F23a012596.1;Fon23|F23a003203.1;Fon23|F23a011849.1
cluster1861	3	N/A	N/A	Fon23|F23a002281.1;Fon23|F23a002286.1;Fon23|F23a002282.1
cluster1877	3	N/A	N/A	Fon23|F23a003551.1;Fon23|F23a005885.1;Fon23|F23a005887.1
cluster1880	3	N/A	N/A	Fon23|F23a004275.1;Fon23|F23a002278.1;Fon23|F23a004343.1
cluster1884	3	N/A	N/A	Fon23|F23a012997.1;Fon23|F23a000248.1;Fon23|F23a012997.2
cluster1893	3	N/A	N/A	Fon23|F23a010696.1;Fon23|F23a010143.1;Fon23|F23a010144.1
cluster1896	3	Q6Q881	GO:0009405; P:pathogenesis; IEA:UniProtKB-KW	Fon23|F23a014158.1;Fon23|F23a011614.1;Fon23|F23a011614.2
cluster4858	2	N/A	N/A	Fon23|F23a010517.2;Fon23|F23a010517.1
cluster4859	2	N/A	N/A	Fon23|F23a007822.1;Fon23|F23a010176.1
cluster4860	2	Q4R5F2	GO:0006357; P:regulation of transcription by RNA polymerase II; IEA:Ensembl	Fon23|F23a003250.1;Fon23|F23a003264.1
cluster4861	2	P07921	GO:0008643; P:carbohydrate transport; IEA:UniProtKB-KW	Fon23|F23a010704.1;Fon23|F23a000040.1
cluster4862	2	N/A	N/A	Fon23|F23a003201.1;Fon23|F23a003251.1
cluster4863	2	B0C1P2	GO:0042254; P:ribosome biogenesis; IEA:UniProtKB-KW	Fon23|F23a003761.2;Fon23|F23a003761.1
cluster4864	2	Q9VEX6	GO:0007005; P:mitochondrion organization; IMP:UniProtKB	Fon23|F23a002916.1;Fon23|F23a007853.1
cluster4865	2	N/A	N/A	Fon23|F23a010680.1;Fon23|F23a010155.1
cluster4866	2	N/A	N/A	Fon23|F23a012928.2;Fon23|F23a012928.1
cluster4867	2	Q54BF3	GO:0046872; F:metal ion binding; IEA:UniProtKB-KW	Fon23|F23a009367.1;Fon23|F23a003244.1
cluster4868	2	N/A	N/A	Fon23|F23a010142.1;Fon23|F23a010697.1
cluster4869	2	N/A	N/A	Fon23|F23a003245.1;Fon23|F23a004297.1
cluster4870	2	N/A	N/A	Fon23|F23a012316.1;Fon23|F23a012316.2
cluster4871	2	N/A	N/A	Fon23|F23a001240.1;Fon23|F23a004307.1
cluster4872	2	N/A	N/A	Fon23|F23a003323.1;Fon23|F23a010169.1
cluster4873	2	N/A	N/A	Fon23|F23a010877.1;Fon23|F23a010878.1
cluster4874	2	Q9XUJ7	GO:1902477; P:regulation of defense response to bacterium, incompatible interaction; IMP:UniProtKB	Fon23|F23a011613.2;Fon23|F23a011613.1
cluster4875	2	N/A	N/A	Fon23|F23a009525.1;Fon23|F23a009525.2
cluster4876	2	N/A	N/A	Fon23|F23a009526.2;Fon23|F23a009526.1
cluster4877	2	N/A	N/A	Fon23|F23a003149.1;Fon23|F23a003159.1
cluster4878	2	N/A	N/A	Fon23|F23a014075.1;Fon23|F23a014075.2
cluster4879	2	N/A	N/A	Fon23|F23a003219.1;Fon23|F23a013101.1
cluster4880	2	Q500U1	GO:0006807; P:nitrogen compound metabolic process; IEA:InterPro	Fon23|F23a010165.1;Fon23|F23a010674.1
cluster4881	2	P12311	GO:0008270; F:zinc ion binding; IEA:InterPro	Fon23|F23a003155.1;Fon23|F23a003138.1
cluster4882	2	N/A	N/A	Fon23|F23a010673.1;Fon23|F23a010166.1
cluster4883	2	N/A	N/A	Fon23|F23a007861.1;Fon23|F23a001251.1
cluster4884	2	N/A	N/A	Fon23|F23a013091.1;Fon23|F23a013091.2
cluster4885	2	P52958	GO:0006351; P:transcription, DNA-templated; IEA:InterPro	Fon23|F23a003239.1;Fon23|F23a003239.2
cluster4886	2	Q54VT8	GO:0006641; P:triglyceride metabolic process; IBA:GO_Central	Fon23|F23a000678.1;Fon23|F23a000678.2
cluster4887	2	P76082	GO:0010124; P:phenylacetate catabolic process; IMP:EcoCyc	Fon23|F23a003574.2;Fon23|F23a003574.1
cluster4888	2	N/A	N/A	Fon23|F23a002226.3;Fon23|F23a002226.2
cluster4889	2	N/A	N/A	Fon23|F23a003591.2;Fon23|F23a003591.1
cluster4890	2	Q9RLB8	GO:0045493; P:xylan catabolic process; IEA:UniProtKB-UniPathway	Fon23|F23a012169.1;Fon23|F23a008394.1
cluster4891	2	A0A0K0MCJ4	GO:0008152; P:metabolic process; IEA:UniProtKB-KW	Fon23|F23a009407.1;Fon23|F23a002528.1
cluster4892	2	N/A	N/A	Fon23|F23a008066.1;Fon23|F23a008064.1
cluster4893	2	N/A	N/A	Fon23|F23a003254.1;Fon23|F23a000019.1
cluster4894	2	N/A	N/A	Fon23|F23a014214.2;Fon23|F23a014214.1
cluster4895	2	N/A	N/A	Fon23|F23a013117.1;Fon23|F23a009397.1
cluster4896	2	P15315	GO:0046688; P:response to copper ion; IMP:SGD	Fon23|F23a007868.2;Fon23|F23a007868.1
cluster4897	2	Q9M8S6	GO:0034765; P:regulation of ion transmembrane transport; IEA:UniProtKB-KW	Fon23|F23a002963.1;Fon23|F23a006866.1
cluster4898	2	N/A	N/A	Fon23|F23a011854.1;Fon23|F23a012992.1
cluster4899	2	Q6UEF0	GO:0016491; F:oxidoreductase activity; IEA:UniProtKB-KW	Fon23|F23a011884.1;Fon23|F23a006032.1
cluster4900	2	P38636	GO:0006825; P:copper ion transport; IMP:SGD	Fon23|F23a007867.1;Fon23|F23a013954.1
cluster4901	2	N4WEA4	GO:0006631; P:fatty acid metabolic process; IEA:InterPro	Fon23|F23a004340.2;Fon23|F23a004340.1
cluster4902	2	N/A	N/A	Fon23|F23a000626.1;Fon23|F23a000626.2
cluster4903	2	N/A	N/A	Fon23|F23a005210.1;Fon23|F23a011836.1
cluster4904	2	O14098	GO:0006368; P:transcription elongation from RNA polymerase II promoter; IBA:GO_Central	Fon23|F23a002969.2;Fon23|F23a002969.1
cluster4905	2	N/A	N/A	Fon23|F23a014213.1;Fon23|F23a013099.1
cluster4906	2	N/A	N/A	Fon23|F23a010678.1;Fon23|F23a010157.1
cluster4907	2	N/A	N/A	Fon23|F23a011873.1;Fon23|F23a013131.1
cluster4908	2	N/A	N/A	Fon23|F23a010645.1;Fon23|F23a010645.2
cluster4909	2	N/A	N/A	Fon23|F23a002113.1;Fon23|F23a002113.2
cluster4910	2	N/A	N/A	Fon23|F23a013697.1;Fon23|F23a013697.2
cluster4911	2	N/A	N/A	Fon23|F23a009260.2;Fon23|F23a009260.1
cluster4912	2	N/A	N/A	Fon23|F23a004339.2;Fon23|F23a004339.1
cluster4913	2	N/A	N/A	Fon23|F23a010152.1;Fon23|F23a010681.1
cluster4914	2	Q9X248	GO:0030497; P:fatty acid elongation; ISS:UniProtKB	Fon23|F23a010077.1;Fon23|F23a010016.1
cluster4915	2	P40113	GO:0016021; C:integral component of membrane; IEA:UniProtKB-KW	Fon23|F23a002293.1;Fon23|F23a002293.2
cluster4916	2	P40100	GO:0035351; P:heme transmembrane transport; IMP:SGD	Fon23|F23a011786.1;Fon23|F23a010654.1
cluster4917	2	N/A	N/A	Fon23|F23a013161.1;Fon23|F23a011765.1
cluster4918	2	N/A	N/A	Fon23|F23a004387.2;Fon23|F23a004387.1
cluster4919	2	Q501L1	GO:0016805; F:dipeptidase activity; IBA:GO_Central	Fon23|F23a012097.1;Fon23|F23a011566.1
cluster4920	2	Q552Z6	GO:0005525; F:GTP binding; IBA:GO_Central	Fon23|F23a002364.1;Fon23|F23a002359.1
cluster4921	2	P34055	GO:0016491; F:oxidoreductase activity; IEA:InterPro	Fon23|F23a011882.1;Fon23|F23a006031.1
cluster4922	2	N/A	N/A	Fon23|F23a003112.1;Fon23|F23a003112.2
cluster4923	2	N/A	N/A	Fon23|F23a003550.1;Fon23|F23a005886.1
cluster4924	2	N/A	N/A	Fon23|F23a006448.2;Fon23|F23a006448.1
cluster4925	2	P28348	GO:0006351; P:transcription, DNA-templated; IEA:InterPro	Fon23|F23a010399.1;Fon23|F23a010399.2
cluster4926	2	N/A	N/A	Fon23|F23a002227.1;Fon23|F23a007830.1
cluster4927	2	N/A	N/A	Fon23|F23a003377.1;Fon23|F23a004319.1
cluster4928	2	N/A	N/A	Fon23|F23a008443.1;Fon23|F23a009549.1
cluster4929	2	Q7SIC2	GO:0008127; F:quercetin 2,3-dioxygenase activity; IEA:UniProtKB-EC	Fon23|F23a005208.1;Fon23|F23a014253.1
cluster4930	2	N/A	N/A	Fon23|F23a001191.1;Fon23|F23a001200.1
cluster4931	2	Q2UPC4	GO:0016705; F:oxidoreductase activity, acting on paired donors, with incorporation or reduction of molecular oxygen; IEA:InterPro	Fon23|F23a004329.1;Fon23|F23a009418.1
cluster4932	2	G1XU03	GO:0016705; F:oxidoreductase activity, acting on paired donors, with incorporation or reduction of molecular oxygen; IEA:InterPro	Fon23|F23a010006.1;Fon23|F23a010018.1
cluster4933	2	A0A0U2UXG3	GO:0055085; P:transmembrane transport; IEA:InterPro	Fon23|F23a012115.1;Fon23|F23a012989.1
cluster4934	2	B0K709	GO:0046386; P:deoxyribose phosphate catabolic process; IEA:UniProtKB-UniPathway	Fon23|F23a007872.1;Fon23|F23a010693.1
cluster4935	2	S3E7Q2	GO:0046872; F:metal ion binding; IEA:UniProtKB-KW	Fon23|F23a011732.1;Fon23|F23a011730.1
cluster4936	2	N/A	N/A	Fon23|F23a007855.1;Fon23|F23a014237.1
cluster4937	2	N/A	N/A	Fon23|F23a003902.1;Fon23|F23a003882.1
cluster4938	2	N/A	N/A	Fon23|F23a012984.1;Fon23|F23a001256.1
cluster4939	2	P46969	GO:0009052; P:pentose-phosphate shunt, non-oxidative branch; IBA:GO_Central	Fon23|F23a004950.2;Fon23|F23a004950.1
cluster4940	2	N/A	N/A	Fon23|F23a014146.1;Fon23|F23a014146.2

## Sheet: Table S6
Table S6. Annotation of specific gene clusters between FCN23 and three other Fusarium species.
Cluster name	Protein Count	Swiss-Prot Hit	GO Annotation	Protein list
cluster10387	3	Q4WYG3	GO:0044550; P:secondary metabolite biosynthetic process; IDA:AspGD	Fon|F23a014153.1;Fon|F23a012611.1;Fon|F23a008406.1
cluster10388	3	A0A0E0RTV6	GO:0016491; F:oxidoreductase activity; IEA:UniProtKB-KW	Fon|F23a011469.2;Fon|F23a011469.1;Fon|F23a011469.3
cluster10389	3	O74537	GO:0003333; P:amino acid transmembrane transport; ISM:PomBase	Fon|F23a005267.1;Fon|F23a010173.1;Fon|F23a005268.1
cluster10390	3	N/A	N/A	Fon|F23a013103.1;Fon|F23a011841.1;Fon|F23a011841.2
cluster10392	3	N/A	N/A	Fon|F23a009395.1;Fon|F23a013114.1;Fon|F23a013115.1
cluster10393	3	N/A	N/A	Fon|F23a012687.1;Fon|F23a012980.1;Fon|F23a012686.1
cluster10394	3	N/A	N/A	Fon|F23a001234.2;Fon|F23a001234.1;Fon|F23a013096.1
cluster10395	3	N/A	N/A	Fon|F23a009847.2;Fon|F23a009847.1;Fon|F23a009847.3
cluster10399	3	N/A	N/A	Fon|F23a012943.1;Fon|F23a001250.1;Fon|F23a007862.1
cluster10400	3	N/A	N/A	Fon|F23a010691.1;Fon|F23a010145.1;Fon|F23a010145.2
cluster10402	3	Q6Q881	GO:0009405; P:pathogenesis; IEA:UniProtKB-KW	Fon|F23a014158.1;Fon|F23a011614.1;Fon|F23a011614.2
cluster10403	3	N/A	N/A	Fon|F23a014275.1;Fon|F23a002299.1;Fon|F23a014275.2
cluster10406	3	F5HN69	GO:0055085; P:transmembrane transport; IEA:InterPro	Fon|F23a005312.1;Fon|F23a012115.1;Fon|F23a012989.1
cluster12745	2	N/A	N/A	Fon|F23a014213.1;Fon|F23a013099.1
cluster12746	2	P53324	GO:0016125; P:sterol metabolic process; IMP:SGD	Fon|F23a009448.1;Fon|F23a014134.1
cluster12747	2	P15315	GO:0046688; P:response to copper ion; IMP:SGD	Fon|F23a007868.1;Fon|F23a007868.2
cluster12748	2	N/A	N/A	Fon|F23a004319.1;Fon|F23a003377.1
cluster12749	2	N/A	N/A	Fon|F23a004341.1;Fon|F23a001244.1
cluster12750	2	N/A	N/A	Fon|F23a012579.1;Fon|F23a012587.1
cluster12751	2	N/A	N/A	Fon|F23a013697.2;Fon|F23a013697.1
cluster12752	2	N/A	N/A	Fon|F23a003410.1;Fon|F23a011876.1
cluster12753	2	N/A	N/A	Fon|F23a003185.1;Fon|F23a012607.1
cluster12754	2	N/A	N/A	Fon|F23a011854.1;Fon|F23a012992.1
cluster12755	2	P40100	GO:0035351; P:heme transmembrane transport; IMP:SGD	Fon|F23a002293.2;Fon|F23a002293.1
cluster12756	2	N/A	N/A	Fon|F23a004318.1;Fon|F23a013124.1
cluster12757	2	P12311	GO:0008270; F:zinc ion binding; IEA:InterPro	Fon|F23a003155.1;Fon|F23a003138.1
cluster12758	2	N/A	N/A	Fon|F23a010007.1;Fon|F23a009366.1
cluster12759	2	N/A	N/A	Fon|F23a010645.2;Fon|F23a010645.1
cluster12760	2	N/A	N/A	Fon|F23a000862.1;Fon|F23a011407.1
cluster12761	2	G3XMB9	GO:0016491; F:oxidoreductase activity; IEA:UniProtKB-KW	Fon|F23a001296.1;Fon|F23a001219.1
cluster12762	2	N/A	N/A	Fon|F23a000626.2;Fon|F23a000626.1
cluster12763	2	N/A	N/A	Fon|F23a013106.1;Fon|F23a000014.1
cluster12764	2	Q6UEF0	GO:0016491; F:oxidoreductase activity; IEA:UniProtKB-KW	Fon|F23a002956.2;Fon|F23a002956.1
cluster12765	2	N/A	N/A	Fon|F23a012990.1;Fon|F23a012116.1
cluster12766	2	N/A	N/A	Fon|F23a014146.2;Fon|F23a014146.1
cluster12767	2	Q6FSQ7	GO:0006855; P:drug transmembrane transport; IMP:CGD	Fon|F23a004323.1;Fon|F23a003209.1
cluster12768	2	Q00808	GO:0005525; F:GTP binding; IEA:UniProtKB-KW	Fon|F23a001113.2;Fon|F23a001113.1
cluster12769	2	N/A	N/A	Fon|F23a006448.2;Fon|F23a006448.1
cluster12770	2	N/A	N/A	Fon|F23a003911.3;Fon|F23a003911.1
cluster12771	2	N/A	N/A	Fon|F23a013101.1;Fon|F23a003219.1
cluster12772	2	N/A	N/A	Fon|F23a007855.1;Fon|F23a014237.1
cluster12773	2	B8NM69	GO:0008236; F:serine-type peptidase activity; IEA:UniProtKB-KW	Fon|F23a004299.1;Fon|F23a014123.1
cluster12774	2	N/A	N/A	Fon|F23a012114.1;Fon|F23a000107.1
cluster12775	2	N/A	N/A	Fon|F23a006075.1;Fon|F23a006075.2
cluster12776	2	N/A	N/A	Fon|F23a006074.1;Fon|F23a004300.1
cluster12777	2	N/A	N/A	Fon|F23a014258.1;Fon|F23a014258.2
cluster12778	2	N/A	N/A	Fon|F23a012316.2;Fon|F23a012316.1
cluster12779	2	N/A	N/A	Fon|F23a004196.1;Fon|F23a006027.1
cluster12780	2	G1XU02	GO:0046872; F:metal ion binding; IEA:UniProtKB-KW	Fon|F23a001189.1;Fon|F23a011719.1
cluster12781	2	N/A	N/A	Fon|F23a007859.1;Fon|F23a007859.2
cluster12782	2	Q59NX5	GO:0006351; P:transcription, DNA-templated; IEA:InterPro	Fon|F23a006001.1;Fon|F23a006001.2
cluster12783	2	N/A	N/A	Fon|F23a008064.1;Fon|F23a008066.1
cluster12784	2	N/A	N/A	Fon|F23a010673.1;Fon|F23a010166.1
cluster12785	2	Q9UV10	N/A	Fon|F23a014175.1;Fon|F23a004313.1
cluster12786	2	N/A	N/A	Fon|F23a002278.1;Fon|F23a004343.1
cluster12787	2	N/A	N/A	Fon|F23a014254.1;Fon|F23a005207.1
cluster12788	2	O50584	GO:0006567; P:threonine catabolic process; IEA:InterPro	Fon|F23a003627.2;Fon|F23a003627.1
cluster12789	2	N/A	N/A	Fon|F23a001209.1;Fon|F23a011872.1
cluster12790	2	A7AZH2	GO:0006694; P:steroid biosynthetic process; IEA:UniProtKB-KW	Fon|F23a010016.1;Fon|F23a010077.1
cluster12791	2	N/A	N/A	Fon|F23a010169.1;Fon|F23a003323.1
cluster12792	2	N/A	N/A	Fon|F23a001240.1;Fon|F23a004307.1
cluster12793	2	N/A	N/A	Fon|F23a003149.1;Fon|F23a003159.1
cluster12794	2	N/A	N/A	Fon|F23a004577.2;Fon|F23a004577.1
cluster12795	2	N/A	N/A	Fon|F23a011873.1;Fon|F23a013131.1
cluster12796	2	Q12556	GO:0009308; P:amine metabolic process; IEA:InterPro	Fon|F23a004213.2;Fon|F23a004213.1
cluster12797	2	P39662	GO:0009636; P:response to toxic substance; IEA:UniProtKB-KW	Fon|F23a007888.1;Fon|F23a013130.1
cluster12798	2	P34055	GO:0016491; F:oxidoreductase activity; IEA:InterPro	Fon|F23a006031.1;Fon|F23a011882.1
cluster12799	2	N/A	N/A	Fon|F23a009388.1;Fon|F23a008789.1
cluster12800	2	Q9C614	GO:0019853; P:L-ascorbic acid biosynthetic process; IEA:UniProtKB-UniPathway	Fon|F23a003136.1;Fon|F23a003236.1
cluster12801	2	N/A	N/A	Fon|F23a011836.1;Fon|F23a005210.1
cluster12802	2	N/A	N/A	Fon|F23a003254.1;Fon|F23a000019.1
cluster12803	2	N/A	N/A	Fon|F23a002380.2;Fon|F23a002380.1
cluster12804	2	N/A	N/A	Fon|F23a004320.1;Fon|F23a003376.1
cluster12805	2	N/A	N/A	Fon|F23a003180.1;Fon|F23a012483.1
cluster12806	2	N/A	N/A	Fon|F23a001205.1;Fon|F23a014212.1
cluster12807	2	Q4WBR0	GO:0046872; F:metal ion binding; IEA:UniProtKB-KW	Fon|F23a011597.1;Fon|F23a009432.1
cluster12808	2	Q54CX6	GO:0006574; P:valine catabolic process; IBA:GO_Central	Fon|F23a003158.1;Fon|F23a003147.1
cluster12809	2	O59952	GO:0016042; P:lipid catabolic process; IEA:UniProtKB-KW	Fon|F23a004292.2;Fon|F23a004292.1
cluster12810	2	N/A	N/A	Fon|F23a003625.1;Fon|F23a003625.2
cluster12811	2	Q8J1X7	GO:0006355; P:regulation of transcription, DNA-templated; IEA:InterPro	Fon|F23a005214.1;Fon|F23a014239.1
cluster12812	2	N/A	N/A	Fon|F23a009358.1;Fon|F23a012100.1
cluster12813	2	P07272	GO:0006351; P:transcription, DNA-templated; IEA:InterPro	Fon|F23a002555.1;Fon|F23a009437.1
cluster12814	2	N/A	N/A	Fon|F23a012984.1;Fon|F23a001256.1
cluster12815	2	N/A	N/A	Fon|F23a014238.1;Fon|F23a003268.1
cluster12816	2	Q6IN01	GO:0005981; P:regulation of glycogen catabolic process; IDA:RGD	Fon|F23a003363.1;Fon|F23a011871.1
cluster12817	2	A2QQV6	GO:0019630; P:quinate metabolic process; IEA:UniProtKB-KW	Fon|F23a009438.1;Fon|F23a002553.1
cluster12818	2	O94493	GO:0052689; F:carboxylic ester hydrolase activity; ISM:PomBase	Fon|F23a003648.2;Fon|F23a003648.1
cluster12819	2	Q2UPC4	GO:0016705; F:oxidoreductase activity, acting on paired donors, with incorporation or reduction of molecular oxygen; IEA:InterPro	Fon|F23a009418.1;Fon|F23a004329.1
cluster12820	2	N/A	N/A	Fon|F23a002273.1;Fon|F23a012975.1
cluster12821	2	N/A	N/A	Fon|F23a009525.1;Fon|F23a009525.2
cluster12822	2	N/A	N/A	Fon|F23a008871.1;Fon|F23a003685.1
cluster12823	2	N/A	N/A	Fon|F23a010517.2;Fon|F23a010517.1
cluster12824	2	N/A	N/A	Fon|F23a001200.1;Fon|F23a001191.1
cluster12825	2	N/A	N/A	Fon|F23a007940.1;Fon|F23a003210.1
cluster12826	2	D7PI10	GO:0008270; F:zinc ion binding; IEA:InterPro	Fon|F23a013109.1;Fon|F23a009420.1
cluster12827	2	N/A	N/A	Fon|F23a009396.1;Fon|F23a013116.1
cluster12828	2	N/A	N/A	Fon|F23a007874.1;Fon|F23a004195.1
cluster12829	2	N/A	N/A	Fon|F23a009357.1;Fon|F23a012101.1
cluster12830	2	N/A	N/A	Fon|F23a002367.1;Fon|F23a002367.2
cluster12831	2	Q91821	GO:0046777; P:protein autophosphorylation; ISS:UniProtKB	Fon|F23a011613.1;Fon|F23a011613.2
cluster12832	2	N/A	N/A	Fon|F23a010262.1;Fon|F23a004269.1
cluster12833	2	O59744	GO:0006351; P:transcription, DNA-templated; IEA:InterPro	Fon|F23a010694.1;Fon|F23a005386.1
cluster12834	2	N/A	N/A	Fon|F23a005238.1;Fon|F23a002628.1
cluster12835	2	N/A	N/A	Fon|F23a003314.1;Fon|F23a012692.1
cluster12836	2	N/A	N/A	Fon|F23a004387.2;Fon|F23a004387.1
cluster248	6	N/A	N/A	Fon|F23a011880.1;Fon|F23a002288.1;Fon|F23a003360.1;Fon|F23a013097.1;Fon|F23a014124.1;Fon|F23a014271.1
cluster9076	4	N/A	N/A	Fon|F23a004339.1;Fon|F23a001223.1;Fon|F23a004339.2;Fon|F23a008148.1
cluster9077	4	N/A	N/A	Fon|F23a001000.1;Fon|F23a011592.1;Fon|F23a001001.1;Fon|F23a001002.1

## Sheet: Table S7
Table S7. Information of fungi genomes used in this study.
Genomes	Strain	Taxonomy	Source	Genome size (bp)	Genes	Assembly accession
Alternaria alternata	SRC1lrK2f	Ascomycota	Ensembl Fungi	32990834	13466	GCA_001642055.1
Botrytis cinerea	B05	Ascomycota	Ensembl Fungi	42630066	11707	GCA_000143535.3
Fusarium graminearum	PH-1	Ascomycota	Ensembl Fungi	36565771	13313	GCA_000240135.3
Fusarium poae	FPOA2516	Ascomycota	Ensembl Fungi	46476831	14740	GCA_001675295.1
Fusarium verticillioides	7600	Ascomycota	Ensembl Fungi	41885085	14169	GCA_000149555.1
Magnaporthe oryzae	MZ5-1-6	Ascomycota	NCBI	42703282	13521	GCA_004346965.1
Puccinia graminis f. sp. tritici	CRL 75-36-700-3	Basidiomycota	Ensembl Fungi	88724376	15800	GCA_000149925.1
Sclerotinia sclerotiorum	1980 UF-70	Ascomycota	Ensembl Fungi	38906597	11130	GCA_001857865.1
Ustilago maydis	521	Basidiomycota	Ensembl Fungi	19664356	6765	GCA_000328475.2
Valsa mali	03-8	Ascomycota	Ensembl Fungi	44725953	11165	GCA_000818155.1
Verticillium dahliae	JR2	Ascomycota	Ensembl Fungi	36150287	11426	GCA_000400815.2

## Sheet: Table S8
Table S8. The gene numbers of CAZymes family in different fungi.
CAZymes family	Ustilago maydis	Puccinia graminis f. sp. tritici	FCN23	Fusarium graminearum	Fusarium poae	Fusarium verticillioides	Magnaporthe oryzae	Alternaria alternata	Botrytis cinerea	Valsa mali	Verticillium dahliae	Sclerotinia sclerotiorum
AA1	8	5	12	9	10	12	10	8	15	9	4	8
AA10	1	0	0	0	0	0	0	0	0	0	0	0
AA11	1	0	4	4	4	4	7	5	2	5	2	2
AA12	2	0	3	2	2	3	4	3	0	2	3	1
AA13	1	0	1	1	0	1	1	1	1	0	1	1
AA14	0	0	1	1	1	1	0	0	0	0	0	0
AA16	2	0	1	1	1	1	3	2	1	1	2	1
AA2	8	2	4	4	4	4	8	8	5	4	6	3
AA3	20	9	27	20	19	25	20	40	28	34	23	22
AA4	2	0	6	3	3	4	1	3	3	6	1	4
AA5	6	4	5	5	5	5	4	4	7	0	2	4
AA6	2	1	1	1	1	2	1	1	1	1	1	1
AA7	23	4	45	33	33	34	30	55	33	29	26	20
AA8	0	0	3	3	3	3	2	2	3	3	1	2
AA9	12	3	13	13	14	13	23	32	10	10	27	9
CBM1	0	0	1	1	0	0	0	1	0	0	1	0
CBM20	3	0	2	2	2	2	3	2	4	2	4	3
CBM21	1	1	3	2	3	1	1	1	1	1	1	1
CBM24	0	0	1	2	3	0	0	0	7	1	2	8
CBM32	0	0	0	0	1	0	0	0	0	0	0	0
CBM35	0	0	0	0	0	0	0	1	1	0	0	0
CBM38	0	0	2	0	0	1	0	0	0	0	0	0
CBM42	0	0	2	1	1	1	2	1	1	1	2	1
CBM43	1	0	1	1	1	1	2	0	1	1	1	1
CBM46	0	0	0	0	0	0	0	1	0	0	1	0
CBM52	0	0	0	0	0	0	1	0	0	0	0	0
CBM6	1	0	1	1	1	1	2	0	0	0	0	0
CBM63	0	0	2	2	2	2	1	1	1	1	1	1
CBM66	0	0	0	0	0	0	1	0	0	1	0	0
CBM67	0	0	9	4	3	5	1	1	2	1	4	0
CBM87	0	0	0	0	0	0	0	0	2	1	0	1
CE1	8	2	6	4	4	7	9	9	3	2	5	2
CE12	0	0	4	3	3	4	3	4	3	4	4	3
CE13	2	0	0	0	0	0	0	0	0	0	0	0
CE15	1	0	0	0	0	0	1	2	0	0	1	1
CE16	2	4	7	5	5	6	2	3	8	6	3	6
CE17	0	1	0	0	0	0	0	0	0	0	0	0
CE18	0	0	0	0	0	0	0	1	2	1	2	1
CE2	1	0	1	1	1	1	1	1	1	0	1	1
CE3	4	0	8	5	6	7	6	5	1	2	6	1
CE4	14	14	12	9	8	8	11	13	5	3	7	5
CE5	13	8	11	12	14	12	18	14	11	7	12	8
CE8	2	8	4	2	2	3	1	4	5	6	5	5
CE9	2	0	1	1	1	1	1	2	2	1	1	2
GH1	1	0	4	3	2	6	2	3	6	3	2	3
GH10	5	5	4	5	5	4	6	7	2	3	4	2
GH105	4	2	4	3	4	3	3	4	2	3	5	1
GH106	0	0	4	1	0	1	1	0	2	2	1	1
GH109	1	0	2	1	1	1	0	3	0	0	0	0
GH11	5	0	3	2	3	3	5	5	3	2	5	3
GH114	0	0	3	2	2	4	1	2	1	3	3	1
GH115	4	0	2	2	2	2	3	3	1	0	3	1
GH12	4	3	4	4	5	4	4	5	4	5	5	4
GH125	5	0	3	3	3	3	4	3	3	3	1	3
GH127	0	0	2	1	1	1	0	0	1	1	0	0
GH128	8	0	4	4	3	5	4	6	5	7	3	3
GH13	14	5	8	8	7	11	10	7	11	11	8	10
GH131	5	4	1	1	1	1	6	4	3	2	2	2
GH132	2	0	2	2	2	2	2	1	3	2	2	2
GH134	0	0	0	0	0	1	0	0	0	0	0	0
GH135	2	0	0	0	0	0	1	2	4	2	1	3
GH136	0	0	0	0	0	0	0	0	0	0	1	0
GH139	0	0	1	1	1	1	0	0	0	0	0	0
GH141	0	0	0	1	1	1	0	0	0	0	0	0
GH142	0	0	1	1	0	0	0	1	0	2	0	0
GH145	1	0	2	2	2	1	1	1	1	1	1	0
GH146	2	0	1	1	1	1	2	0	0	1	1	0
GH15	2	3	3	3	3	3	2	2	6	2	4	4
GH152	1	7	1	1	1	1	1	1	3	1	1	2
GH154	1	0	3	2	2	3	1	3	1	1	2	1
GH16	33	9	23	23	22	25	18	18	26	18	12	21
GH162	0	0	1	1	0	1	0	0	0	0	0	0
GH17	5	1	5	4	5	5	4	4	7	5	4	6
GH18	13	16	24	18	24	19	15	12	9	17	17	13
GH2	4	8	9	10	10	9	8	7	2	6	6	1
GH20	3	1	3	3	3	3	3	3	2	2	2	1
GH24	0	0	1	0	0	1	0	0	0	0	1	0
GH26	1	7	0	0	0	0	0	1	2	1	1	1
GH27	0	1	1	1	1	0	2	2	3	2	4	3
GH28	2	1	12	6	4	8	3	8	24	15	11	17
GH29	3	0	2	0	1	2	4	0	0	3	0	0
GH3	3	2	28	21	15	21	18	18	19	19	16	13
GH30	16	0	2	0	0	2	1	3	0	3	1	0
GH31	6	3	9	8	8	7	6	10	5	5	7	6
GH32	2	2	10	5	4	7	4	3	1	1	2	1
GH33	0	0	1	1	1	1	1	0	0	0	1	0
GH35	1	1	4	3	2	3	0	6	5	6	3	4
GH36	0	0	3	2	2	3	0	1	0	0	1	0
GH37	2	3	2	2	2	2	2	2	1	2	2	1
GH38	3	1	1	1	1	1	2	1	2	1	1	1
GH42	1	0	0	0	0	0	0	0	0	1	0	0
GH43	10	2	25	17	16	21	18	19	11	18	20	5
GH45	3	0	1	1	1	1	1	3	2	1	2	2
GH47	8	10	10	10	9	10	9	10	10	8	7	8
GH49	0	0	1	0	0	1	0	0	0	1	1	0
GH5	22	29	21	14	13	18	13	21	15	11	11	14
GH51	4	0	2	2	2	2	3	2	2	2	2	2
GH53	1	0	1	1	1	1	1	1	2	2	1	2
GH54	0	0	2	1	1	1	1	1	1	1	1	1
GH55	4	0	2	3	4	3	4	5	5	3	3	4
GH6	0	0	1	1	1	1	3	3	1	1	4	1
GH62	4	0	1	1	1	1	4	2	1	0	0	0
GH63	3	2	1	1	1	1	1	2	1	2	1	1
GH64	2	0	2	2	4	2	2	1	2	4	2	2
GH65	0	1	1	0	0	1	0	1	1	1	0	2
GH67	0	0	3	1	1	3	1	1	0	1	1	0
GH7	3	8	3	2	2	3	5	4	3	4	6	3
GH71	1	4	2	0	1	3	1	1	10	4	2	8
GH72	4	1	3	3	3	3	5	6	6	6	4	6
GH74	1	0	1	1	1	1	1	0	0	2	2	0
GH75	0	0	2	1	1	2	1	0	0	0	1	0
GH76	7	7	9	8	8	9	8	10	11	10	8	11
GH78	2	0	14	7	5	8	4	7	7	3	9	4
GH79	2	1	2	0	0	1	2	3	2	5	2	2
GH8	1	0	0	0	0	0	0	0	0	0	0	0
GH81	1	1	2	1	1	3	3	2	1	1	2	1
GH85	1	1	0	0	0	0	0	1	0	0	0	0
GH88	0	0	3	1	1	2	1	2	1	0	3	0
GH89	0	0	0	0	0	0	0	0	1	0	0	1
GH9	1	0	0	0	0	0	0	0	0	0	0	0
GH92	9	0	0	0	0	0	6	5	5	7	2	5
GH93	1	0	5	2	2	4	1	2	1	2	1	1
GH94	1	0	0	0	0	0	1	1	0	0	0	0
GH95	1	0	2	2	1	1	1	2	2	2	2	1
GT1	6	6	15	13	15	10	11	9	12	7	8	8
GT10	0	1	0	0	0	0	0	0	1	0	0	0
GT109	1	0	3	3	3	2	1	1	1	0	1	0
GT15	5	2	4	3	4	5	4	4	5	4	5	4
GT17	1	0	2	1	1	2	1	0	2	1	0	2
GT2	23	16	21	21	19	21	14	21	21	18	19	18
GT20	6	2	3	3	3	3	3	3	5	3	3	3
GT21	1	3	1	1	1	1	1	1	1	1	1	1
GT22	6	6	4	4	4	4	4	4	4	4	4	4
GT24	2	1	1	1	1	1	1	1	1	1	1	1
GT25	4	3	0	0	0	0	7	2	2	2	0	3
GT3	2	1	1	1	1	1	1	1	1	1	1	1
GT31	0	0	0	0	0	0	0	0	0	0	2	0
GT32	5	4	5	4	4	5	8	6	6	5	2	3
GT33	1	1	1	1	1	1	1	1	1	1	1	1
GT34	2	0	3	2	2	3	2	4	2	2	4	2
GT35	1	0	1	1	1	1	1	1	1	1	1	1
GT39	5	3	3	3	3	3	3	3	3	3	3	3
GT4	7	4	7	5	6	5	4	4	5	5	6	4
GT43	0	3	0	0	0	0	0	0	0	0	0	0
GT48	2	1	1	1	1	1	1	1	1	1	1	1
GT49	0	1	0	0	0	0	0	0	0	0	0	0
GT50	1	1	0	1	1	1	1	1	1	1	1	1
GT55	0	0	0	0	0	0	0	1	0	1	0	0
GT57	2	2	2	2	2	2	2	2	2	2	2	2
GT58	2	1	1	1	1	1	1	1	1	0	1	1
GT59	2	1	1	1	1	0	1	1	1	1	1	1
GT62	2	0	3	3	3	3	3	3	3	3	3	3
GT64	0	0	2	2	7	1	0	0	0	0	2	1
GT66	1	1	1	1	1	1	1	1	1	1	1	1
GT69	7	3	5	1	3	3	4	3	5	4	2	2
GT71	3	1	3	4	4	2	4	2	6	4	0	2
GT76	2	1	1	1	1	1	1	1	1	1	1	1
GT8	3	1	7	6	6	6	2	5	7	5	4	6
GT90	8	10	5	6	6	7	6	6	5	5	4	4
PL1	2	2	12	9	8	11	2	11	7	7	15	4
PL11	0	0	1	1	0	0	0	1	0	0	0	0
PL20	1	0	0	1	0	0	1	0	0	0	0	0
PL26	1	0	1	1	1	1	1	1	0	0	1	0
PL3	0	0	7	7	6	6	1	7	2	2	10	0
PL35	1	1	0	0	0	0	0	0	0	0	0	0
PL4	0	0	3	3	3	3	1	4	0	4	3	0
PL42	0	0	0	0	0	0	0	0	0	0	0	0
PL7	0	0	0	0	0	0	0	0	0	0	0	1
PL9	0	0	2	1	1	2	0	1	0	0	2	0

## Sheet: Table S9
Table S9. The overall quality and mapping of RNA-seq reads from FCN23 and inoculated samples.
Samples	Raw Reads (Mb)	Clean reads (Mb)	Bases (G)	Clean Reads Q20 (%)	Clean Reads Q30 (%)	Clean Reads Ratio (%)	Mapping Ratio (%)
Fon1	47.6	46.99	7.05	98.68	95.84	85.67	97.51
Fon2	46.26	45.32	6.8	98.68	95.92	85.6	97.15
Fon3	50.76	50	7.5	98.72	95.93	84.43	97.45
LotD1	45.67	44.51	6.68	97.81	93.63	84.65	48.6
LotD2	44.18	42.19	6.33	97.7	93.41	84.43	35.26
LotD3	44.81	42.51	6.38	97.68	93.31	84.79	31.45

## Sheet: Table S10
Table S10. Summary of putative secretory protein annotation.
Gene_id	AA length	NR_Protein	NR_Annotation	NR_Similarity	Swiss_Protein	Swissprot_Annotation	Swissprot_Similarity
F23a000027.1	599	EXA41642.1	hypothetical protein FOVG_10109 [Fusarium oxysporum f. sp. pisi HDV247]	96	_	_	_
F23a000028.1	489	EXK33430.1	hypothetical protein FOMG_10708 [Fusarium oxysporum f. sp. melonis 26406]	96.9	_	_	_
F23a000033.1	977	PCD32455.1	hypothetical protein AU210_008704 [Fusarium oxysporum f. sp. radicis-cucumerinum]	97.6	sp|Q12558|AGLU_ASPOR	Alpha-glucosidase OS=Aspergillus oryzae (strain ATCC 42149 / RIB 40) OX=510516 GN=agdA PE=2 SV=1	43.6
F23a000037.1	607	KNA98285.1	hypothetical protein FOXG_02667 [Fusarium oxysporum f. sp. lycopersici 4287]	99.2	sp|A1CFL2|PATE_ASPCL	Dehydrogenase patE OS=Aspergillus clavatus (strain ATCC 1007 / CBS 513.65 / DSM 816 / NCTC 3887 / NRRL 1) OX=344612 GN=patE PE=1 SV=1	41.1
F23a000047.1	404	EXK81824.1	hypothetical protein FOQG_13803 [Fusarium oxysporum f. sp. raphani 54005]	98	_	_	_
F23a000049.1	213	KNA98300.1	hypothetical protein FOXG_02678 [Fusarium oxysporum f. sp. lycopersici 4287]	96.7	_	_	_
F23a000054.1	140	TVY60962.1	hypothetical protein Focb16_v012959 [Fusarium oxysporum f. sp. cubense]	97.1	_	_	_
F23a000056.1	7614	RKK91163.1	hypothetical protein BFJ71_g11048 [Fusarium oxysporum]	91.2	_	_	_
F23a000076.1	366	TXC05519.1	hypothetical protein FocTR4_00009543 [Fusarium oxysporum f. sp. cubense]	97.5	_	_	_
F23a000077.1	303	TXC05520.1	hypothetical protein FocTR4_00009544 [Fusarium oxysporum f. sp. cubense]	96.7	_	_	_
F23a000080.1	142	KNA98348.1	hypothetical protein FOXG_02719 [Fusarium oxysporum f. sp. lycopersici 4287]	100	_	_	_
F23a000081.1	379	TXC05525.1	hypothetical protein FocTR4_00009549 [Fusarium oxysporum f. sp. cubense]	98.4	sp|D4AWL0|LAP5_ARTBC	Probable leucine aminopeptidase ARB_00576 OS=Arthroderma benhamiae (strain ATCC MYA-4681 / CBS 112371) OX=663331 GN=ARB_00576 PE=3 SV=1	45.5
F23a000082.1	1589	EXK33504.1	hypothetical protein FOMG_10778 [Fusarium oxysporum f. sp. melonis 26406]	89.7	_	_	_
F23a000086.1	467	CVL08028.1	uncharacterized protein FMAN_09653 [Fusarium mangiferae]	100	_	_	_
F23a000087.1	775	EXL68570.1	hypothetical protein FOPG_15396 [Fusarium oxysporum f. sp. conglutinans race 2 54008]	97.5	sp|Q0CUC1|BGLG_ASPTN	Probable beta-glucosidase G OS=Aspergillus terreus (strain NIH 2624 / FGSC A1156) OX=341663 GN=bglG PE=3 SV=1	50.8
F23a000100.1	100	EWY87753.1	hypothetical protein FOYG_09147 [Fusarium oxysporum NRRL 32931]	100	sp|Q9UVI4|THYD_CLAFS	Trihydrophobin OS=Claviceps fusiformis OX=40602 GN=TH1 PE=1 SV=1	45.2
F23a000106.1	287	TXC05618.1	hypothetical protein FocTR4_00009586 [Fusarium oxysporum f. sp. cubense]	94.8	_	_	_
F23a000108.1	804	TXC05624.1	hypothetical protein FocTR4_00009588 [Fusarium oxysporum f. sp. cubense]	95	_	_	_
F23a000121.1	382	TVY61108.1	Tyrosinase-like protein orsC [Fusarium oxysporum f. sp. cubense]	98.7	sp|Q5AUW8|ORSC_EMENI	Tyrosinase-like protein orsC OS=Emericella nidulans (strain FGSC A4 / ATCC 38163 / CBS 112.46 / NRRL 194 / M139) OX=227321 GN=orsC PE=2 SV=1	42.5
F23a000133.1	103	EXM16105.1	hypothetical protein FOTG_15578 [Fusarium oxysporum f. sp. vasinfectum 25433]	89.3	_	_	_
F23a000141.1	204	EXL75684.1	hypothetical protein FOPG_09360 [Fusarium oxysporum f. sp. conglutinans race 2 54008]	94.6	_	_	_
F23a000151.1	579	EWY87829.1	hypothetical protein FOYG_09221 [Fusarium oxysporum NRRL 32931]	92.1	sp|D4AXL1|BLML_ARTBC	Beta-lactamase-like protein ARB_00930 OS=Arthroderma benhamiae (strain ATCC MYA-4681 / CBS 112371) OX=663331 GN=ARB_00930 PE=1 SV=1	43.4
F23a000165.1	724	EXM15329.1	hypothetical protein FOTG_16345 [Fusarium oxysporum f. sp. vasinfectum 25433]	98.6	sp|D4B1R0|GCP1_ARTBC	Probable glutamate carboxypeptidase ARB_02390 OS=Arthroderma benhamiae (strain ATCC MYA-4681 / CBS 112371) OX=663331 GN=ARB_02390 PE=1 SV=1	44.3
F23a000168.1	149	PNP60814.1	hypothetical protein FNYG_14434 [Fusarium nygamai]	98.8	_	_	_
F23a000211.1	289	RKL46417.1	hypothetical protein BFJ70_g2908 [Fusarium oxysporum]	98.7	_	_	_
F23a000214.1	184	RYC84893.1	hypothetical protein BFJ63_vAg12259 [Fusarium oxysporum f. sp. narcissi]	96.2	_	_	_
F23a000216.1	515	EWZ40579.1	hypothetical protein FOZG_09241 [Fusarium oxysporum Fo47]	97.3	sp|Q10449|MU157_SCHPO	Meiotically up-regulated gene 157 protein OS=Schizosaccharomyces pombe (strain 972 / ATCC 24843) OX=284812 GN=mug157 PE=1 SV=1	43.6
F23a000217.2	762	RBQ92852.1	hypothetical protein FVER53263_01732 [Fusarium verticillioides]	88.8	sp|A0A0M9ER64|DEP6_FUSLA	Depudecin biosynthesis cluster-specific transcription activator DEP6 OS=Fusarium langsethiae OX=179993 GN=DEP6 PE=2 SV=2	73.4
F23a000217.3	770	RBQ92852.1	hypothetical protein FVER53263_01732 [Fusarium verticillioides]	85.9	sp|A0A0M9ER64|DEP6_FUSLA	Depudecin biosynthesis cluster-specific transcription activator DEP6 OS=Fusarium langsethiae OX=179993 GN=DEP6 PE=2 SV=2	76.9
F23a000245.1	429	AAA65586.1	C-family cellulase homologue 1 [Fusarium oxysporum]	100	sp|P46237|GUNC_FUSOX	Endoglucanase type C OS=Fusarium oxysporum OX=5507 PE=1 SV=1	100
F23a000255.1	234	EXL44547.1	chitosanase [Fusarium oxysporum f. sp. radicis-lycopersici 26381]	94.4	sp|Q4WB37|CSN_ASPFU	Endo-chitosanase OS=Neosartorya fumigata (strain ATCC MYA-4609 / Af293 / CBS 101355 / FGSC A1100) OX=330879 GN=csn PE=3 SV=1	64.7
F23a000256.1	430	RKK83172.1	hypothetical protein BFJ69_g2714 [Fusarium oxysporum]	99.1	sp|A1DGM6|EXGB_NEOFI	Probable glucan endo-1,6-beta-glucosidase B OS=Neosartorya fischeri (strain ATCC 1020 / DSM 3700 / CBS 544.65 / FGSC A1164 / JCM 1740 / NRRL 181 / WB 181) OX=331117 GN=exgB PE=3 SV=1	40.1
F23a000272.1	577	TXC05691.1	hypothetical protein FocTR4_00009790 [Fusarium oxysporum f. sp. cubense]	92.9	sp|A0A1B4XBI2|SDNR_SORAA	Beta-lactamase-like protein sdnR OS=Sordaria araneosa OX=573841 GN=sdnR PE=3 SV=1	28.4
F23a000281.1	350	RYC88070.1	Neutral protease 2 [Fusarium oxysporum f. sp. narcissi]	99.1	sp|E3QWD3|NPIIA_COLGM	Neutral protease 2 homolog MGG_10927 OS=Colletotrichum graminicola (strain M1.001 / M2 / FGSC 10212) OX=645133 GN=GLRG_10315 PE=3 SV=1	55.1
F23a000296.1	499	RKL20651.1	hypothetical protein BFJ68_g2654 [Fusarium oxysporum]	94	sp|O62763|ACES_FELCA	Acetylcholinesterase OS=Felis catus OX=9685 GN=ACHE PE=3 SV=1	36.9
[truncated: 1,003 more rows]

[truncated: 2 more sheets: Table S11, Table S12]
